# Supplementary material for: Comparative transcriptional profiling analysis of the two daughter cells from tobacco zygote reveals the transcriptome differences in the apical and basal cells
Source: BMC Plant Biol. 2010 Aug 11;10:167. doi: 10.1186/1471-2229-10-167 (PMC3095300; doi:10.1186/1471-2229-10-167)
Supplement: Additional file 1 — List of contig EST constitutions after sequence assembly. [file 1471-2229-10-167-S1.XLS]

## Sheet: A contigs
						Unigene ID	Contig ID
******************* AContig1 ********************						ACC01	AContig26
AC005C+						ACC02	AContig4
AC158C+ is in AC005C+						ACC03	AContig31
******************* AContig2 ********************						ACC04	AContig12
AC033C+						ACC05	AContig9
AC277C+						ACC06	AContig41
AC321C+ is in AC277C+						ACC07	AContig32
******************* AContig3 ********************						ACC08	AContig29
AC035C+						ACC09	AContig33
AC056C+ is in AC035C+						ACC10	AContig28
AC054C+						ACC11	AContig15
******************* AContig4 ********************						ACC12	AContig37
AC048C-						ACC13	AContig5
AC381C+ is in AC048C-						ACC14	AContig17
AC061C- is in AC048C-						ACC15	AContig25
AC098C+						ACC16	AContig30
AC159C+ is in AC098C+						ACC17	AContig11
AC363C+ is in AC098C+						ACC18	AContig21
AC166C+ is in AC098C+						ACC19	AContig3
AC167C+ is in AC166C+						ACC20	AContig19
AC239C+ is in AC098C+						ACC21	AContig2
AC310C+ is in AC239C+						ACC22	AContig14
AC318C- is in AC098C+						ACC23	AContig35
AC224C- is in AC098C+						ACC24	AContig40
AC375C+ is in AC098C+						ACC25	AContig27
AC296C+ is in AC098C+						ACC26	AContig38
AC347C- is in AC098C+						ACC27	AContig7
AC305C- is in AC098C+						ACC28	AContig39
AC285C- is in AC098C+						ACC29	AContig43
AC201C+ is in AC098C+						ACC30	AContig34
AC197C+ is in AC098C+						ACC31	AContig10
AC335C+ is in AC098C+						ACC32	AContig16
AC144C- is in AC098C+						ACC33	AContig36
AC340C+ is in AC144C-						ACC34	AContig22
AC328C- is in AC098C+						ACC35	AContig18
AC293C+ is in AC098C+						ACC36	AContig8
AC320C+ is in AC293C+						ACC37	AContig42
AC355C+ is in AC098C+						ACC38	AContig23
AC205C+ is in AC098C+						ACC39	AContig1
AC244C+ is in AC098C+						ACC40	AContig13
AC230C- is in AC098C+						ACC41	AContig20
AC379C- is in AC098C+						ACC42	AContig24
AC207C-						ACC43	AContig6
AC298C+ is in AC207C-
******************* AContig5 ********************
AC058C+
AC057C+
AC242C-
AC291C+ is in AC242C-
******************* AContig6 ********************
AC060C+
AC183C+
******************* AContig7 ********************
AC062C+
AC253C+ is in AC062C+
******************* AContig8 ********************
AC066C+
AC359C+ is in AC066C+
******************* AContig9 ********************
AC068C-
AC017C- is in AC068C-
AC234C+ is in AC068C-
AC240C- is in AC234C+
AC316C- is in AC068C-
AC134C-
AC003C- is in AC134C-
AC073C+ is in AC134C-
AC350C+ is in AC073C+
AC042C+ is in AC134C-
AC319C+ is in AC134C-
AC052C+ is in AC134C-
AC208C+ is in AC134C-
AC313C+ is in AC134C-
******************* AContig10 ********************
AC076C+
AC186C+
******************* AContig11 ********************
AC077C+
AC377C- is in AC077C+
AC028C+
******************* AContig12 ********************
AC082C-
AC014C+ is in AC082C-
AC152C- is in AC082C-
AC179C- is in AC152C-
AC093C+ is in AC082C-
AC202C+ is in AC093C+
AC172C+ is in AC093C+
AC124C+ is in AC093C+
AC173C+ is in AC093C+
AC120C-
AC037C- is in AC120C-
AC100C- is in AC037C-
AC088C+ is in AC037C-
AC176C+ is in AC037C-
AC053C- is in AC037C-
AC300C+ is in AC120C-
AC141C- is in AC120C-
******************* AContig13 ********************
AC090C+
AC163C+ is in AC090C+
******************* AContig14 ********************
AC095C+
AC107C+ is in AC095C+
AC213C-
******************* AContig15 ********************
AC096C-
AC122C+ is in AC096C-
AC251C+
AC326C+ is in AC251C+
AC382C- is in AC251C+
******************* AContig16 ********************
AC110C+
AC128C+ is in AC110C+
******************* AContig17 ********************
AC114C+
AC180C+ is in AC114C+
AC195C- is in AC114C+
AC165C+
******************* AContig18 ********************
AC116C+
AC317C+ is in AC116C+
******************* AContig19 ********************
AC123C-
AC078C+
AC196C+ is in AC078C+
******************* AContig20 ********************
AC125C+
AC126C+ is in AC125C+
******************* AContig21 ********************
AC150C+
AC130C-
AC385C+ is in AC130C-
******************* AContig22 ********************
AC154C-
AC325C+ is in AC154C-
******************* AContig23 ********************
AC156C-
AC254C+ is in AC156C-
******************* AContig24 ********************
AC168C+
AC221C+ is in AC168C+
******************* AContig25 ********************
AC170C-
AC162C-
AC117C+ is in AC162C-
AC312C+ is in AC117C+
******************* AContig26 ********************
AC174C-
AC211C-
AC273C- is in AC211C-
AC272C+ is in AC211C-
AC345C+ is in AC211C-
AC276C+ is in AC211C-
AC367C+ is in AC211C-
AC235C+ is in AC211C-
AC226C- is in AC211C-
AC351C- is in AC226C-
AC250C+ is in AC226C-
AC372C- is in AC211C-
AC218C+ is in AC211C-
AC271C- is in AC211C-
AC232C- is in AC211C-
AC368C- is in AC211C-
AC045C+
AC249C+
AC299C+ is in AC249C+
AC212C+
AC374C+ is in AC212C+
AC215C+ is in AC212C+
AC274C- is in AC212C+
AC284C+ is in AC212C+
AC275C+ is in AC212C+
AC269C+ is in AC212C+
AC266C+ is in AC212C+
AC248C+ is in AC212C+
AC245C- is in AC212C+
AC220C+ is in AC212C+
AC216C+ is in AC212C+
AC365C- is in AC212C+
******************* AContig27 ********************
AC181C+
AC059C+ is in AC181C+
******************* AContig28 ********************
AC184C+
AC081C+
AC113C- is in AC081C+
AC087C+ is in AC081C+
AC069C+
AC018C-
******************* AContig29 ********************
AC185C+
AC353C+ is in AC185C+
AC354C+ is in AC185C+
AC258C+
AC188C- is in AC258C+
AC199C- is in AC188C-
AC324C+
AC366C+ is in AC324C+
******************* AContig30 ********************
AC187C+
AC247C+
AC282C+ is in AC247C+
AC288C+ is in AC247C+
******************* AContig31 ********************
AC204C+
AC361C+
AC346C-
AC265C+
AC323C- is in AC265C+
AC262C-
AC143C+
AC193C+ is in AC143C+
AC222C- is in AC143C+
AC086C- is in AC143C+
AC029C- is in AC143C+
AC192C+ is in AC143C+
AC255C+ is in AC192C+
AC169C+ is in AC143C+
AC229C- is in AC169C+
AC303C- is in AC229C-
AC238C- is in AC229C-
AC344C+ is in AC229C-
AC383C- is in AC229C-
AC246C+ is in AC229C-
AC362C+ is in AC246C+
AC236C+ is in AC143C+
AC023C- is in AC236C+
AC241C+ is in AC236C+
AC322C- is in AC236C+
AC094C+ is in AC143C+
AC309C+ is in AC094C+
AC261C- is in AC094C+
AC264C- is in AC094C+
AC129C+
******************* AContig32 ********************
AC206C+
AC237C- is in AC206C+
AC267C- is in AC206C+
AC219C+ is in AC206C+
AC376C- is in AC206C+
AC243C+ is in AC206C+
AC209C+ is in AC206C+
AC256C- is in AC206C+
AC227C+
AC311C+ is in AC227C+
******************* AContig33 ********************
AC214C+
AC268C- is in AC214C+
AC225C- is in AC214C+
AC286C+ is in AC214C+
AC263C- is in AC214C+
AC343C+ is in AC263C-
AC217C+ is in AC214C+
******************* AContig34 ********************
AC223C+
AC149C+ is in AC223C+
******************* AContig35 ********************
AC257C-
AC055C+
AC233C+ is in AC055C+
******************* AContig36 ********************
AC259C-
AC371C+ is in AC259C-
******************* AContig37 ********************
AC280C+
AC308C-
AC329C+ is in AC308C-
AC228C+
AC287C+ is in AC228C+
******************* AContig38 ********************
AC281C+
AC283C+ is in AC281C+
******************* AContig39 ********************
AC302C-
AC109C+
******************* AContig40 ********************
AC306C+
AC157C+
AC290C+ is in AC157C+
******************* AContig41 ********************
AC337C-
AC138C+ is in AC337C-
AC260C-
AC044C+
AC147C- is in AC044C+
AC106C+ is in AC044C+
AC148C- is in AC044C+
AC021C-
AC091C- is in AC021C-
AC103C+ is in AC091C-
AC357C+ is in AC103C+
AC189C+ is in AC103C+
AC304C+ is in AC103C+
AC022C- is in AC021C-
******************* AContig42 ********************
AC380C-
AC085C+
******************* AContig43 ********************
AC384C+
AC136C+ is in AC384C+

## Sheet: B contigs
						Unigene ID	Contig ID
******************* BContig1 ********************						BCC01	BContig25
BC001C-						BCC02	BContig45
BC096C+ is in BC001C-						BCC03	BContig39
******************* BContig2 ********************						BCC04	BContig27
BC003C+						BCC05	BContig7
BC173C+ is in BC003C+						BCC06	BContig36
BC134C-						BCC07	BContig20
BC338C+ is in BC134C-						BCC08	BContig18
BC147C- is in BC134C-						BCC09	BContig6
BC170C+ is in BC147C-						BCC10	BContig11
BC183C+ is in BC170C+						BCC11	BContig2
BC408C- is in BC147C-						BCC12	BContig31
******************* BContig3 ********************						BCC13	BContig41
BC005C+						BCC14	BContig17
BC271C+						BCC15	BContig23
BC404C+ is in BC271C+						BCC16	BContig14
******************* BContig4 ********************						BCC17	BContig22
BC006C+						BCC18	BContig28
BC367C+						BCC19	BContig29
******************* BContig5 ********************						BCC20	BContig42
BC009C-						BCC21	BContig46
BC014C+ is in BC009C-						BCC22	BContig9
******************* BContig6 ********************						BCC23	BContig10
BC012C+						BCC24	BContig13
BC064C+ is in BC012C+						BCC25	BContig15
BC364C- is in BC012C+						BCC26	BContig21
BC112C+ is in BC012C+						BCC27	BContig26
BC324C+ is in BC112C+						BCC28	BContig3
BC342C+ is in BC012C+						BCC29	BContig32
BC041C+ is in BC012C+						BCC30	BContig34
BC353C-						BCC31	BContig1
BC380C- is in BC353C-						BCC32	BContig12
******************* BContig7 ********************						BCC33	BContig16
BC015C+						BCC34	BContig19
BC176C+ is in BC015C+						BCC35	BContig24
BC247C+ is in BC176C+						BCC36	BContig30
BC290C+ is in BC176C+						BCC37	BContig33
BC204C+ is in BC015C+						BCC38	BContig35
BC263C+ is in BC015C+						BCC39	BContig37
BC274C+ is in BC015C+						BCC40	BContig38
BC123C- is in BC015C+						BCC41	BContig4
BC260C- is in BC015C+						BCC42	BContig40
BC297C+ is in BC015C+						BCC43	BContig43
BC084C+						BCC44	BContig44
BC151C+ is in BC084C+						BCC45	BContig47
BC281C+ is in BC151C+						BCC46	BContig48
BC315C- is in BC151C+						BCC47	BContig5
BC153C+ is in BC084C+						BCC48	BContig8
BC220C+
******************* BContig8 ********************
BC019C+
BC020C+ is in BC019C+
******************* BContig9 ********************
BC025C+
BC069C+ is in BC025C+
BC036C+ is in BC025C+
BC162C+ is in BC025C+
******************* BContig10 ********************
BC027C-
BC065C+
BC078C+
******************* BContig11 ********************
BC035C+
BC311C- is in BC035C+
BC028C+ is in BC035C+
BC368C+ is in BC028C+
BC339C+ is in BC035C+
BC171C- is in BC035C+
BC394C- is in BC035C+
BC310C+ is in BC035C+
******************* BContig12 ********************
BC038C-
BC031C+
******************* BContig13 ********************
BC043C+
BC169C+ is in BC043C+
BC262C- is in BC043C+
******************* BContig14 ********************
BC044C+
BC045C+ is in BC044C+
BC046C+ is in BC044C+
BC304C+ is in BC044C+
******************* BContig15 ********************
BC048C-
BC081C+
BC082C+ is in BC081C+
******************* BContig16 ********************
BC067C+
BC068C+ is in BC067C+
******************* BContig17 ********************
BC073C+
BC386C- is in BC073C+
BC267C+ is in BC073C+
BC330C+ is in BC073C+
BC013C+
BC234C-
******************* BContig18 ********************
BC083C+
BC154C- is in BC083C+
BC166C+ is in BC083C+
BC361C+ is in BC166C+
BC060C+ is in BC166C+
BC051C- is in BC060C+
BC052C- is in BC060C+
BC167C+ is in BC166C+
BC182C- is in BC083C+
******************* BContig19 ********************
BC087C+
BC088C+ is in BC087C+
******************* BContig20 ********************
BC090C-
BC296C+ is in BC090C-
BC099C- is in BC090C-
BC119C- is in BC090C-
BC357C+ is in BC119C-
BC301C+ is in BC119C-
BC294C+ is in BC119C-
BC291C- is in BC119C-
BC286C+ is in BC119C-
BC282C+ is in BC119C-
BC308C+ is in BC119C-
******************* BContig21 ********************
BC100C+
BC292C+
BC092C+
******************* BContig22 ********************
BC109C+
BC259C+ is in BC109C+
BC277C+ is in BC109C+
BC075C+
******************* BContig23 ********************
BC111C+
BC108C+ is in BC111C+
BC314C- is in BC111C+
BC040C+
BC113C+ is in BC040C+
******************* BContig24 ********************
BC114C+
BC115C+
******************* BContig25 ********************
BC116C-
BC018C-
BC252C- is in BC018C-
BC145C- is in BC018C-
BC371C- is in BC018C-
BC346C- is in BC018C-
BC381C- is in BC346C-
BC148C+ is in BC018C-
BC383C+ is in BC018C-
BC102C+ is in BC018C-
BC050C+ is in BC018C-
BC355C+ is in BC018C-
BC307C+ is in BC018C-
BC089C+ is in BC018C-
BC186C- is in BC018C-
BC320C- is in BC018C-
BC341C+ is in BC018C-
BC049C- is in BC018C-
BC284C- is in BC018C-
BC138C+ is in BC018C-
BC322C+ is in BC018C-
BC319C- is in BC018C-
BC157C- is in BC018C-
BC348C+ is in BC018C-
BC227C+ is in BC018C-
BC201C+ is in BC018C-
BC129C+ is in BC018C-
BC128C+ is in BC018C-
BC365C+ is in BC018C-
BC372C+ is in BC018C-
BC385C+ is in BC372C+
BC393C- is in BC018C-
BC217C-
BC216C+ is in BC217C-
BC382C+ is in BC217C-
BC231C- is in BC217C-
BC352C- is in BC217C-
BC063C-
BC023C- is in BC063C-
BC024C- is in BC063C-
BC218C- is in BC024C-
BC331C- is in BC063C-
BC164C- is in BC063C-
BC074C+ is in BC063C-
BC316C+ is in BC074C+
BC390C+ is in BC063C-
BC243C+ is in BC063C-
BC185C- is in BC063C-
BC085C- is in BC063C-
BC412C- is in BC063C-
BC398C+ is in BC063C-
BC197C- is in BC063C-
BC191C- is in BC063C-
BC122C+ is in BC063C-
BC076C+ is in BC063C-
BC131C+ is in BC076C+
BC110C+ is in BC076C+
BC187C+ is in BC076C+
BC079C+ is in BC063C-
BC135C+ is in BC079C+
BC405C+ is in BC079C+
BC347C- is in BC063C-
******************* BContig26 ********************
BC124C+
BC142C+ is in BC124C+
BC172C+ is in BC142C+
******************* BContig27 ********************
BC126C+
BC002C-
BC278C- is in BC002C-
BC275C- is in BC002C-
BC258C- is in BC002C-
BC093C+ is in BC002C-
BC057C- is in BC002C-
BC189C+ is in BC057C-
BC149C- is in BC057C-
BC232C+ is in BC057C-
BC283C+ is in BC002C-
BC210C- is in BC002C-
BC255C- is in BC210C-
BC004C+ is in BC002C-
BC333C- is in BC004C+
BC161C+ is in BC004C+
BC042C+ is in BC004C+
BC029C+ is in BC004C+
BC360C+ is in BC004C+
BC163C- is in BC002C-
******************* BContig28 ********************
BC127C+
BC254C+ is in BC127C+
BC130C+
BC132C+ is in BC130C+
******************* BContig29 ********************
BC133C+
BC159C+ is in BC133C+
BC188C- is in BC159C+
BC377C+ is in BC133C+
******************* BContig30 ********************
BC139C+
BC150C+ is in BC139C+
******************* BContig31 ********************
BC143C-
BC261C+ is in BC143C-
BC158C+ is in BC143C-
BC250C- is in BC143C-
BC411C+
BC077C+ is in BC411C+
BC095C- is in BC411C+
******************* BContig32 ********************
BC152C+
BC312C+ is in BC152C+
BC374C+ is in BC152C+
******************* BContig33 ********************
BC165C+
BC055C-
******************* BContig34 ********************
BC178C+
BC179C+
BC326C- is in BC179C+
******************* BContig35 ********************
BC180C+
BC337C+ is in BC180C+
******************* BContig36 ********************
BC205C-
BC343C+ is in BC205C-
BC177C+ is in BC205C-
BC196C+ is in BC205C-
BC213C- is in BC196C+
BC212C+ is in BC196C+
BC222C+ is in BC205C-
BC230C+ is in BC205C-
BC366C+ is in BC205C-
BC396C+ is in BC205C-
BC373C+
BC295C- is in BC373C+
BC402C- is in BC295C-
BC241C- is in BC373C+
BC340C- is in BC241C-
******************* BContig37 ********************
BC223C+
BC225C+ is in BC223C+
******************* BContig38 ********************
BC242C-
BC053C+ is in BC242C-
******************* BContig39 ********************
BC265C+
BC244C+
BC193C-
BC194C- is in BC193C-
BC237C+ is in BC193C-
BC219C- is in BC193C-
BC221C+ is in BC193C-
BC214C+ is in BC193C-
BC211C+ is in BC193C-
BC209C- is in BC193C-
BC202C+ is in BC193C-
BC224C+ is in BC193C-
BC226C+ is in BC224C+
BC203C+ is in BC193C-
BC208C+ is in BC203C+
BC239C+ is in BC193C-
BC228C+ is in BC193C-
BC207C+ is in BC193C-
BC200C- is in BC193C-
BC240C+ is in BC200C-
BC245C+ is in BC200C-
BC238C- is in BC200C-
BC236C+ is in BC200C-
BC235C- is in BC193C-
******************* BContig40 ********************
BC268C+
BC400C+
******************* BContig41 ********************
BC273C+
BC323C+ is in BC273C+
BC047C-
BC174C- is in BC047C-
BC094C+ is in BC047C-
BC125C+ is in BC047C-
BC144C+ is in BC047C-
******************* BContig42 ********************
BC288C-
BC097C+ is in BC288C-
BC136C+ is in BC288C-
BC351C+ is in BC136C+
******************* BContig43 ********************
BC302C+
BC257C+
******************* BContig44 ********************
BC305C-
BC344C+ is in BC305C-
******************* BContig45 ********************
BC349C+
BC118C+ is in BC349C+
BC141C-
BC318C- is in BC141C-
BC410C- is in BC141C-
BC350C- is in BC141C-
BC407C- is in BC141C-
BC270C+ is in BC141C-
BC248C- is in BC141C-
BC399C+ is in BC141C-
BC334C+ is in BC141C-
BC328C+ is in BC141C-
BC264C+ is in BC141C-
BC313C+ is in BC141C-
BC287C+ is in BC141C-
BC397C+ is in BC287C+
BC256C+ is in BC141C-
BC249C+ is in BC141C-
BC276C- is in BC141C-
BC206C+ is in BC141C-
BC325C+ is in BC141C-
BC317C+ is in BC141C-
BC272C+ is in BC141C-
BC370C+ is in BC141C-
BC375C+ is in BC141C-
BC298C+ is in BC141C-
BC266C+ is in BC141C-
BC279C+ is in BC266C+
BC285C+ is in BC266C+
BC300C+ is in BC141C-
******************* BContig46 ********************
BC363C-
BC369C+
BC356C+
BC156C+
******************* BContig47 ********************
BC389C+
BC376C-
******************* BContig48 ********************
BC403C+
BC199C-
