# Supplementary material for: Comparative transcriptional profiling analysis of the two daughter cells from tobacco zygote reveals the transcriptome differences in the apical and basal cells
Source: BMC Plant Biol. 2010 Aug 11;10:167. doi: 10.1186/1471-2229-10-167 (PMC3095300; doi:10.1186/1471-2229-10-167)
Supplement: Additional file 2 — Unigene information list of blast annotation results and function classification. [file 1471-2229-10-167-S2.XLS]

## Sheet: A Unigenes
Sequence ID	EST Number	Classification	Sequence desc.	Length	Hit desc.	Hit AContig	E-Value	Similarity	Score	Alignment length	Positives
ACC01	32	12	hypothetical protein	960	gi|255582356|ref|XP_002531967.1|conserved hypothetical protein [Ricinus communis] >gi|223528364|gb|EEF30403.1| conserved hypothetical protein [Ricinus communis]	XP_002531967	4.95439e-14	81	82.8037	64	52
ACC02	32	12	unknown protein	527	gi|255647586|gb|ACU24256.1|unknown [Glycine max]	ACU24256	1.0665e-19	97	99.7525	48	47
ACC03	30	12	hypothetical protein	793	gi|147826550|emb|CAN70790.1|hypothetical protein [Vitis vinifera]	CAN70790	1.5296e-25	90	120.553	73	66
ACC04	17	12	hypothetical protein	547	gi|57013900|ref|YP_173374.1|hypothetical protein NitaMp027 [Nicotiana tabacum] >gi|57014030|ref|YP_173501.1| hypothetical protein NitaMp164 [Nicotiana tabacum] >gi|56806536|dbj|BAD83437.1| hypothetical protein [Nicotiana tabacum] >gi|56806666|dbj|BAD83567.1| hypothetical protein [Nicotiana tabacum]	YP_173374	2.02759e-35	77	152.14	103	80
ACC05	14	2	cytochrome P450 like	690	gi|1545805|dbj|BAA10929.1|cytochrome P450 like_TBP [Nicotiana tabacum]	BAA10929	2.32415e-58	84	229.18	180	152
ACC06	14	9	histone h3	434	gi|195606516|gb|ACG25088.1|histone H3 [Zea mays]	ACG25088	4.31181e-27	92	124.02	89	82
ACC07	10	9	histone h2a	770	gi|27529852|dbj|BAC53941.1|H2A histone [Nicotiana tabacum]	BAC53941	3.89107e-39	100	165.622	104	104
ACC08	8	5	40s ribosomal protein s23	608	gi|77999293|gb|ABB16993.1|unknown [Solanum tuberosum]	ABB16993	1.83326e-76	100	288.886	142	142
ACC09	7	9	histone h2a	612	gi|27529852|dbj|BAC53941.1|H2A histone [Nicotiana tabacum]	BAC53941	7.73892e-38	100	160.614	103	103
ACC10	6	9	histone h2a	488	gi|6009909|dbj|BAA85117.1|histone H2A-like protein [Solanum melongena]	BAA85117	8.2428e-26	97	119.783	83	81
ACC11	5	3	b-type cyclin	660	gi|255578609|ref|XP_002530166.1|conserved hypothetical protein [Ricinus communis] >gi|223530327|gb|EEF32221.1| conserved hypothetical protein [Ricinus communis]	XP_002530166	3.20607e-14	91	82.4185	47	43
ACC12	5	1	lipid binding protein	562	gi|225445346|ref|XP_002281585.1|PREDICTED: hypothetical protein [Vitis vinifera] >gi|157342870|emb|CAO65582.1| unnamed protein product [Vitis vinifera]	XP_002281585	9.58716e-47	95	189.889	102	97
ACC13	4	11	dehydrin	457	gi|46020014|dbj|BAD13499.1|dehydrin [Nicotiana tabacum]	BAD13499	2.52006e-27	78	124.79	132	104
ACC14	4	9	histone h3	629	gi|260800614|ref|XP_002595193.1|hypothetical protein BRAFLDRAFT_129781 [Branchiostoma floridae] >gi|229280437|gb|EEN51205.1| hypothetical protein BRAFLDRAFT_129781 [Branchiostoma floridae]	XP_002595193	4.17928e-26	97	121.709	83	81
ACC15	4	9	histone h4	522	gi|260766929|gb|ACX50406.1|histone H4 [Eriobotrya japonica]	ACX50406	1.71334e-38	98	162.155	83	82
ACC16	4	3	werner syndrome atp-dependent helicase	357	gi|225450559|ref|XP_002277541.1|PREDICTED: hypothetical protein [Vitis vinifera]	XP_002277541	7.63492e-24	90	113.235	63	57
ACC17	3	3	3-5 exonuclease nucleic acid binding protein	775	gi|225450557|ref|XP_002277523.1|PREDICTED: hypothetical protein [Vitis vinifera]	XP_002277523	1.14802e-46	84	190.66	168	142
ACC18	3	10	calmodulin	708	gi|115513|sp|P27161.2|CALM_SOLLCRecName: Full=Calmodulin; Short=CaM >gi|170396|gb|AAA34144.1| calmodulin >gi|3549695|emb|CAA09302.1| calmodulin 3 protein [Capsicum annuum] >gi|14625401|dbj|BAB61907.1| calmodulin NtCaM1 [Nicotiana tabacum] >gi|14625403|dbj|BAB61908.1| calmodulin NtCaM2 [Nicotiana tabacum] >gi|21616059|emb|CAC84563.1| putative calmodulin [Solanum commersonii]	P27161	8.15375e-78	99	293.893	149	148
ACC19	3	6	cyclophilin	483	gi|169930141|gb|ACB05668.1|cyclophilin [Capsicum annuum]	ACB05668	7.69664e-48	98	192.971	93	92
ACC20	3	9	histone h2a	511	gi|6009909|dbj|BAA85117.1|histone H2A-like protein [Solanum melongena]	BAA85117	3.48525e-25	98	117.857	82	81
ACC21	3	9	histone h3	496	gi|226460217|gb|EEH57511.1|histone H3 [Micromonas pusilla CCMP1545]	EEH57511	7.13831e-14	100	80.1073	64	64
ACC22	3	9	histone h4	508	gi|116780133|gb|ABK21562.1|unknown [Picea sitchensis] >gi|116789564|gb|ABK25293.1| unknown [Picea sitchensis] >gi|117307343|dbj|BAF36442.1| histone H4 [Nicotiana tabacum] >gi|148909853|gb|ABR18013.1| unknown [Picea sitchensis] >gi|224287045|gb|ACN41223.1| unknown [Picea sitchensis]	ABK21562	7.31544e-36	100	153.295	78	78
ACC23	3	9	histone h4	347	gi|260766929|gb|ACX50406.1|histone H4 [Eriobotrya japonica]	ACX50406	2.75167e-29	100	131.339	67	67
ACC24	3	9	histone h4	609	gi|260766929|gb|ACX50406.1|histone H4 [Eriobotrya japonica]	ACX50406	2.00904e-38	100	162.54	82	82
ACC25	2	5	40s ribosomal protein	585	gi|76161004|gb|ABA40465.1|ribosomal protein S27-like protein [Solanum tuberosum]	ABA40465	1.03629e-33	94	146.747	86	81
ACC26	2	5	60s ribosomal protein l23	538	gi|32400871|gb|AAP80667.1|AF479048_1ribosomal Pr 117 [Triticum aestivum]	AAP80667	1.55567e-61	100	238.81	132	132
ACC27	2	2	cytochrome P450 like protein	380	gi|49532956|dbj|BAD26579.1|cytochrome P450 like_TBP [Citrullus lanatus]	BAD26579	6.94749e-25	96	116.701	80	77
ACC28	2	9	histone 2	627	gi|225436843|ref|XP_002271506.1|PREDICTED: hypothetical protein [Vitis vinifera] >gi|147835834|emb|CAN75194.1| hypothetical protein [Vitis vinifera] >gi|147855437|emb|CAN79608.1| hypothetical protein [Vitis vinifera] >gi|157347855|emb|CAO22442.1| unnamed protein product [Vitis vinifera]	XP_002271506	2.52375e-39	92	165.622	116	107
ACC29	2	9	histone 2	823	gi|225436843|ref|XP_002271506.1|PREDICTED: hypothetical protein [Vitis vinifera] >gi|147835834|emb|CAN75194.1| hypothetical protein [Vitis vinifera] >gi|147855437|emb|CAN79608.1| hypothetical protein [Vitis vinifera] >gi|157347855|emb|CAO22442.1| unnamed protein product [Vitis vinifera]	XP_002271506	2.61773e-39	93	166.392	115	107
ACC30	2	9	histone h2	664	gi|255626455|gb|ACU13572.1|unknown [Glycine max]	ACU13572	9.67153e-43	100	177.178	91	91
ACC31	2	9	histone h3	262	gi|195606516|gb|ACG25088.1|histone H3 [Zea mays]	ACG25088	1.12132e-06	95	56.225	42	40
ACC32	2	9	histone h3	403	gi|209734884|gb|ACI68311.1|Histone H3.3 [Salmo salar]	ACI68311	1.8292e-25	96	118.627	81	78
ACC33	2	9	histone h4	616	gi|260766929|gb|ACX50406.1|histone H4 [Eriobotrya japonica]	ACX50406	1.25223e-35	100	153.295	78	78
ACC34	2	12	hypothetical protein	871	gi|225444643|ref|XP_002277580.1|PREDICTED: hypothetical protein [Vitis vinifera]	XP_002277580	2.18797e-71	82	273.092	257	211
ACC35	2	12	hypothetical protein isoform 2	704	gi|225469306|ref|XP_002269823.1|PREDICTED: hypothetical protein isoform 2 [Vitis vinifera] >gi|225469308|ref|XP_002269782.1| PREDICTED: hypothetical protein isoform 1 [Vitis vinifera]	XP_002269823	1.48813e-07	79	60.4622	149	119
ACC36	2	13	---NA---	362	---NA---
ACC37	2	6	polyubiquitin	377	gi|15982787|gb|AAL09741.1|AT4g05320/C17L7_240 [Arabidopsis thaliana]	AAL09741	1.76972e-36	92	155.221	85	79
ACC38	2	5	ribosomal protein s27	380	gi|225425304|ref|XP_002273119.1|PREDICTED: hypothetical protein [Vitis vinifera] >gi|147771740|emb|CAN78160.1| hypothetical protein [Vitis vinifera]	XP_002273119	9.67197e-35	95	149.443	86	82
ACC39	2	13	tabacum cdna clone mrna	308	gi|254657676|dbj|FS383363.1|FS383363 normalized full-length tobAContigo cDNA library Nicotiana tabacum cDNA clone TBK01A01NGRL0030_3_B01 5', mRNA sequence.	FS383363	1.0421e-140	97	508.033	301	293
ACC40	2	13	tabacum cdna clone mrna	244	gi|156701409|emb|AM808955.1|AM808955 seedling library, SL Nicotiana tabacum cDNA clone nt002261039, mRNA sequence.	AM808955	1.5546e-86	97	327.696	215	210
ACC41	2	13	tabacum cdna clone mrna	167	gi|83422617|gb|DW004611.1|KR3B.109E03F.051111T7 KR3B Nicotiana tabacum cDNA clone KR3B.109E03, mRNA sequence.	DW004611	1.1244e-60	98	241.134	152	150
ACC42	2	6	ubiquitin extension protein	698	gi|117607067|gb|ABK42077.1|ubiquitin extension protein [Capsicum annuum]	ABK42077	2.28643e-69	98	265.774	157	154
ACC43	2	4	wox2 protein	766	gi|169667043|gb|ACA64094.1|WOX2 [Petunia x hybrida]	ACA64094	1.28173e-42	66	177.178	209	139
AC001C	1	12	salivary protein	273	gi|153868160|ref|ZP_01998230.1|conserved hypothetical protein [Beggiatoa sp. SS] >gi|152144520|gb|EDN71770.1| conserved hypothetical protein [Beggiatoa sp. SS]	ZP_01998230	2.54279e-11	84	71.633	44	37
AC002C	1	12	predicted protein	391	gi|224113431|ref|XP_002316494.1|predicted protein [Populus trichocarpa] >gi|222865534|gb|EEF02665.1| predicted protein [Populus trichocarpa]	XP_002316494	5.44166e-06	66	53.9138	51	34
AC004C	1	5	60s ribosomal protein l21	419	gi|3885884|gb|AAC78102.1|60S ribosomal protein L21 [Oryza sativa]	AAC78102	6.59656e-15	93	83.5741	82	77
AC006C	1	1	aldehyde dehydrogenase	515	gi|1743354|emb|CAA71003.1|aldehyde dehydrogenase (NAD+) [Nicotiana tabacum]	CAA71003	1.71371e-40	98	168.703	115	113
AC007C	1	5	60s ribosomal protein l24	634	gi|217071116|gb|ACJ83918.1|unknown [Medicago truncatula]	ACJ83918	5.19143e-56	98	221.09	114	112
AC008C	1	8	exocyst complex subunit Sec15-like	414	gi|224089921|ref|XP_002308866.1|predicted protein [Populus trichocarpa] >gi|222854842|gb|EEE92389.1| predicted protein [Populus trichocarpa]	XP_002308866	1.28626e-31	95	139.043	95	91
AC009C	1	9	histone h4	352	gi|116780133|gb|ABK21562.1|unknown [Picea sitchensis] >gi|116789564|gb|ABK25293.1| unknown [Picea sitchensis] >gi|117307343|dbj|BAF36442.1| histone H4 [Nicotiana tabacum] >gi|148909853|gb|ABR18013.1| unknown [Picea sitchensis] >gi|224287045|gb|ACN41223.1| unknown [Picea sitchensis]	ABK21562	3.2179e-38	100	160.999	81	81
AC010C	1	8	ml domain protein	564	gi|55294668|emb|CAH69231.1|putative ML domain protein [Nicotiana glauca]	CAH69231	3.49584e-57	98	224.557	127	125
AC011C	1	13	tabacum cdna clone mrna	495	gi|254625041|dbj|FS432746.1|FS432746 normalized full-length tobAContigo cDNA library Nicotiana tabacum cDNA clone TBK02GR0088_3_F09 5', mRNA sequence.	FS432746	0	95	697.387	489	468
AC012C	1	5	ribosomal protein L24	550	gi|194462395|gb|ACF72672.1|ribosomal protein L24 [Cucumis melo var. cantalupensis]	ACF72672	5.39691e-60	96	233.802	125	121
AC013C	1	5	60s ribosomal protein l21	627	gi|76161012|gb|ABA40469.1|60S ribosomal protein L21-like protein [Solanum tuberosum]	ABA40469	2.26156e-72	97	275.404	141	138
AC015C	1	9	histone	443	gi|255626455|gb|ACU13572.1|unknown [Glycine max]	ACU13572	1.9058e-30	100	135.191	69	69
AC016C	1	5	60s ribosomal protein l28	551	gi|76573317|gb|ABA46763.1|unknown [Solanum tuberosum]	ABA46763	2.06994e-27	93	125.561	127	119
AC020C	1	12	hypothetical protein	369	gi|57013900|ref|YP_173374.1|hypothetical protein NitaMp027 [Nicotiana tabacum] >gi|57014030|ref|YP_173501.1| hypothetical protein NitaMp164 [Nicotiana tabacum] >gi|56806536|dbj|BAD83437.1| hypothetical protein [Nicotiana tabacum] >gi|56806666|dbj|BAD83567.1| hypothetical protein [Nicotiana tabacum]	YP_173374	9.18293e-25	89	116.316	65	58
AC024C	1	5	ribosomal protein L10a	334	gi|225440890|ref|XP_002282641.1|PREDICTED: similar to ribosomal protein L10a [Vitis vinifera]	XP_002282641	1.53624e-16	100	88.9669	42	42
AC025C	1	13	abacum cdna clone mrna	359	gi|32871979|dbj|BP129094.1|BP129094 MAT001 Nicotiana tabacum cDNA clone BY924, mRNA sequence.	BP129094	1.50404e-177	99	630.662	359	356
AC026C	1	5	60s ribosomal protein l31	572	gi|1173027|sp|P46290.1|RL31_NICGURecName: Full=60S ribosomal protein L31 >gi|915313|gb|AAA80638.1| ribosomal protein L31	P46290	9.88857e-39	100	163.31	103	103
AC027C	1	1	lipoxygenase	424	gi|1407705|gb|AAB67865.1|lipoxygenase [Solanum tuberosum]	AAB67865	5.4736e-54	84	213.386	140	118
AC030C	1	13	tabacum cdna clone mrna	167	gi|254639643|dbj|FS386897.1|FS386897 normalized full-length tobAContigo cDNA library Nicotiana tabacum cDNA clone TBK01A01NGRL0040_2_A03 5', mRNA sequence.	FS386897	1.36859e-78	100	300.646	166	166
AC031C	1	13	---NA---	145	---NA---
AC032C	1	6	nascent polypeptide associated complex alpha chain	655	gi|124484511|dbj|BAF46352.1|alpha chain of nascent polypeptide associated complex [Nicotiana benthamiana]	BAF46352	8.13347e-63	99	243.817	129	128
AC034C	1	13	tabacum mrna	695	gi|48760261|dbj|BP750657.1|BP750657 partially normalized diploid tobAContigo cDNA library Nicotiana sylvestris cDNA clone R-051_B09, mRNA sequence.	BP750657	0	97	865.1	552	538
AC036C	1	13	tabacum cdna 3 mrna	334	gi|224702653|gb|FG623064.1|TOBESTR021G01 TOBEST cDNA library 1 Nicotiana tabacum cDNA 5', mRNA sequence.	FG623064	9.9942e-167	99	594.595	334	332
AC038C	1	12	hypothetical protein	519	gi|224063451|ref|XP_002301151.1|predicted protein [Populus trichocarpa] >gi|222842877|gb|EEE80424.1| predicted protein [Populus trichocarpa]	XP_002301151	2.12127e-33	90	145.206	90	81
AC039C	1	1	esterase d	728	gi|225441910|ref|XP_002284489.1|PREDICTED: hypothetical protein isoform 1 [Vitis vinifera] >gi|157348742|emb|CAO23634.1| unnamed protein product [Vitis vinifera]	XP_002284489	6.10918e-68	93	261.151	191	179
AC040C	1	13	tabacum cdna clone 5 mrna	415	gi|254600928|dbj|FS373700.1|FS373700 normalized full-length tobAContigo cDNA library Nicotiana tabacum cDNA clone TBK01A01NGRL0002_2_H04 5', mRNA sequence.	FS373700	0	99	726.241	405	404
AC041C	1	13	tabacum cdna 5 mrna	204	gi|224705394|gb|FG630295.1|TOBESTR105H07 TOBEST cDNA library 1 Nicotiana tabacum cDNA 5', mRNA sequence.	FG630295	1.10394e-74	93	288.022	189	177
AC043C	1	9	histone h3	394	gi|262107961|gb|EEY66013.1|histone H3 [Phytophthora infestans T30-4] >gi|262111388|gb|EEY69440.1| histone, putative [Phytophthora infestans T30-4]	EEY66013	2.76723e-21	97	104.76	72	70
AC046C	1	13	tabacum cdna clone mrna	190	gi|254627371|dbj|FS411038.1|FS411038 normalized full-length tobAContigo cDNA library Nicotiana tabacum cDNA clone TBK02GR0028_4_C05 5', mRNA sequence.	FS411038	4.0308e-86	99	325.893	183	182
AC047C	1	2	short chain alcohol dehydrogenase	649	gi|255554739|ref|XP_002518407.1|short-chain dehydrogenase, putative [Ricinus communis] >gi|223542252|gb|EEF43794.1| short-chain dehydrogenase, putative [Ricinus communis]	XP_002518407	8.82672e-46	94	187.193	155	147
AC049C	1	13	tabacum cdna clone mrna	418	gi|254612421|dbj|FS385467.1|FS385467 normalized full-length tobAContigo cDNA library Nicotiana tabacum cDNA clone TBK01A01NGRL0036_2_C04 5', mRNA sequence.	FS385467	0	99	733.454	418	414
AC050C	1	1	nad dependent epimerase	551	gi|225458177|ref|XP_002281172.1|PREDICTED: hypothetical protein [Vitis vinifera] >gi|157335271|emb|CAO61101.1| unnamed protein product [Vitis vinifera]	XP_002281172	1.98732e-18	35	90.1225	115	41
AC051C	1	13	tabacum cdna clone mrna	332	gi|52831644|dbj|BP527917.1|BP527917 MAT001 Nicotiana tabacum cDNA clone BY12738, mRNA sequence.	BP527917	2.66388e-161	99	576.561	326	324
AC063C	1	5	60s ribosomal protein bbc1 protein	640	gi|76573319|gb|ABA46764.1|unknown [Solanum tuberosum]	ABA46764	6.2133e-97	97	357.066	199	194
AC064C	1	2	hesb-like domain-containing protein 2	108	gi|255575681|ref|XP_002528740.1|iron-sulfur cluster assembly protein, putative [Ricinus communis] >gi|223531834|gb|EEF33652.1| iron-sulfur cluster assembly protein, putative [Ricinus communis]	XP_002528740	1.3812e-12	97	75.8702	36	35
AC065C	1	5	60s ribosomal protein bbc1 protein	668	gi|224139102|ref|XP_002326768.1|predicted protein [Populus trichocarpa] >gi|222834090|gb|EEE72567.1| predicted protein [Populus trichocarpa]	XP_002326768	1.90849e-38	91	162.925	93	85
AC067C	1	13	tabacum cdna clone mrna	291	gi|254650894|dbj|FS413242.1|FS413242 normalized full-length tobAContigo cDNA library Nicotiana tabacum cDNA clone TBK02GR0034_3_H08 5', mRNA sequence.	FS413242	3.91449e-133	99	482.786	284	283
AC070C	1	12	hypothetical protein	476	gi|224114451|ref|XP_002316764.1|predicted protein [Populus trichocarpa] >gi|222859829|gb|EEE97376.1| predicted protein [Populus trichocarpa]	XP_002316764	1.93341e-35	81	151.754	118	96
AC071C	1	5	60s ribosomal protein	632	gi|77416921|gb|ABA81856.1|unknown [Solanum tuberosum]	ABA81856	2.22373e-59	99	232.261	120	119
AC072C	1	6	fiber protein fb15	284	gi|225470664|ref|XP_002268964.1|PREDICTED: hypothetical protein [Vitis vinifera] >gi|157327564|emb|CAO15551.1| unnamed protein product [Vitis vinifera]	XP_002268964	1.69097e-10	86	68.9366	45	39
AC074C	1	5	60s ribosomal protein l28	474	gi|255629617|gb|ACU15156.1|unknown [Glycine max]	ACU15156	1.29385e-39	92	165.622	139	129
AC075C	1	1	acyl carrier protein	738	gi|4457219|gb|AAD21198.1|acyl carrier protein [Capsicum chinense]	AAD21198	7.03492e-51	87	204.527	131	115
AC079C	1	5	40s ribosomal protein s2	623	gi|224138034|ref|XP_002322713.1|predicted protein [Populus trichocarpa] >gi|222867343|gb|EEF04474.1| predicted protein [Populus trichocarpa]	XP_002322713	3.573e-78	97	294.664	193	188
AC080C	1	13	cichorium intybus cdna 3 mrna	222	gi|218984167|gb|FL674946.1|CIREL006A01 CiRE Cichorium intybus cDNA 3', mRNA sequence.	FL674946	3.98387e-106	99	392.617	220	219
AC083C	1	5	60s acidic ribosomal protein p3	441	gi|147790496|emb|CAN65458.1|hypothetical protein [Vitis vinifera]	CAN65458	2.25648e-23	88	111.694	67	59
AC084C	1	9	histone	627	gi|157337363|emb|CAO21709.1|unnamed protein product [Vitis vinifera]	CAO21709	3.17955e-45	56	180.644	93	53
AC089C	1	9	histone	492	gi|255626455|gb|ACU13572.1|unknown [Glycine max]	ACU13572	1.58656e-37	100	158.688	82	82
AC092C	1	5	60s ribosomal protein	765	gi|76161008|gb|ABA40467.1|glycoprotein-like protein [Solanum tuberosum]	ABA40467	4.11363e-49	96	198.749	123	119
AC097C	1	9	histone h3	395	gi|262107961|gb|EEY66013.1|histone H3 [Phytophthora infestans T30-4] >gi|262111388|gb|EEY69440.1| histone, putative [Phytophthora infestans T30-4]	EEY66013	7.2822e-22	97	106.686	72	70
AC099C	1	11	cold-induced thioredoxin domain-containing protein	521	gi|255559290|ref|XP_002520665.1|conserved hypothetical protein [Ricinus communis] >gi|223540050|gb|EEF41627.1| conserved hypothetical protein [Ricinus communis]	XP_002520665	6.85562e-16	78	87.0409	65	51
AC101C	1	12	hypothetical protein	591	gi|53749476|gb|AAU90329.1|hypothetical protein SDM1_56t00007 [Solanum demissum]	AAU90329	4.4858e-32	78	141.354	118	93
AC102C	1	13	tabacum cdna clone mrna	329	gi|52832223|dbj|BP528496.1|BP528496 MAT001 Nicotiana tabacum cDNA clone BY13347, mRNA sequence.	BP528496	3.43605e-128	92	466.555	326	302
AC104C	1	5	50s ribosomal protein chloroplast precursor	510	gi|400989|sp|Q02764.1|RK24_TOBACRecName: Full=50S ribosomal protein L24, chloroplastic; AltName: Full=CL24; Flags: Precursor >gi|170273|gb|AAA34086.1| ribosomal protein L24 >gi|170324|gb|AAA34114.1| ribosomal protein L24	Q02764	9.8219e-20	100	99.7525	57	57
AC105C	1	6	proteasome subunit beta type 4 precursor	245	gi|14594935|emb|CAC43328.1|putative beta7 proteasome subunit [Nicotiana tabacum]	CAC43328	1.86408e-38	100	161.77	77	77
AC108C	1	9	histone h3	460	gi|226460217|gb|EEH57511.1|histone H3 [Micromonas pusilla CCMP1545]	EEH57511	1.20604e-21	100	105.916	78	78
AC111C	1	5	40s ribosomal protein s17	599	gi|20141760|sp|P49215.3|RS17_SOLLCRecName: Full=40S ribosomal protein S17 >gi|5758304|gb|AAD50774.1|AF161704_1 40S ribosomal protein S17 [Lycopersicon esculentum]	P49215	3.22414e-54	98	214.927	113	111
AC112C	1	12	hypothetical protein	270	gi|225440057|ref|XP_002282270.1|PREDICTED: hypothetical protein [Vitis vinifera] >gi|157347556|emb|CAO18193.1| unnamed protein product [Vitis vinifera]	XP_002282270	2.70753e-37	93	157.918	78	73
AC115C	1	13	tabacum cdna clone mrna	657	gi|32874018|dbj|BP131133.1|BP131133 MAT001 Nicotiana tabacum cDNA clone BY3160, mRNA sequence.	BP131133	0	98	801.982	465	459
AC118C	1	6	f-box family protein	311	gi|224134941|ref|XP_002321943.1|f-box family protein [Populus trichocarpa] >gi|222868939|gb|EEF06070.1| f-box family protein [Populus trichocarpa]	XP_002321943	5.81972e-08	67	60.4622	80	54
AC119C	1	13	ornamental tobAContigo stage 6 floral nectary subtracted cdna library cdna clone	550	gi|94464907|gb|EB700782.1|NecGex_223D02 Ornamental tobAContigo (LxS8) Stage 6 Floral Nectary subtracted cDNA library Nicotiana langsdorffii x Nicotiana sanderae cDNA clone NecGEx_Clone 223D02 similar to GP|6714475|gb|AAF26161.1| unknown protein {Arabidopsis thaliana}, complete, mRNA sequence.	EB700782	0	96	820.016	494	478
AC121C	1	12	hypothetical protein	332	gi|225450559|ref|XP_002277541.1|PREDICTED: hypothetical protein [Vitis vinifera]	XP_002277541	2.54777e-11	94	71.633	35	33
AC127C	1	5	60s ribosomal protein	574	gi|225446867|ref|XP_002283850.1|PREDICTED: hypothetical protein [Vitis vinifera]	XP_002283850	2.24947e-22	71	108.997	106	76
AC131C	1	13	ftorvum cdna clone 5 mrna	279	gi|261635387|dbj|FS113528.1|FS113528 library TVR Solanum torvum cDNA clone TVR15M07 5', mRNA sequence.	FS113528	1.14255e-120	95	441.308	272	260
AC132C	1	11	stress-associated protein 5	435	gi|222822685|gb|ACM68455.1|stress-associated protein 5 [Solanum pennellii]	ACM68455	7.07676e-30	96	133.265	62	60
AC133C	1	5	40s ribosomal protein	524	gi|116778639|gb|ABK20945.1|unknown [Picea sitchensis] >gi|116781585|gb|ABK22166.1| unknown [Picea sitchensis] >gi|116784437|gb|ABK23342.1| unknown [Picea sitchensis] >gi|116789889|gb|ABK25427.1| unknown [Picea sitchensis] >gi|116790377|gb|ABK25591.1| unknown [Picea sitchensis] >gi|116793267|gb|ABK26680.1| unknown [Picea sitchensis] >gi|224285723|gb|ACN40577.1| unknown [Picea sitchensis] >gi|22428…	ABK20945	9.14837e-16	95	86.6557	45	43
AC135C	1	1	nucleoside diphosphate kinase	687	gi|75283426|sp|Q56E62.1|NDK1_TOBACRecName: Full=Nucleoside diphosphate kinase 1; AltName: Full=Nucleoside diphosphate kinase I; Short=NDP kinase I; Short=NDPK I; Short=NDK I >gi|62114996|gb|AAX63738.1| nucleoside diphosphate kinase [Nicotiana tabacum]	Q56E62	2.0013e-78	100	295.819	148	148
AC137C	1	11	salicylic acid-induced fragment 1 protein	486	gi|225425984|ref|XP_002275339.1|PREDICTED: hypothetical protein [Vitis vinifera] >gi|226713183|sp|A7QBZ2.1|U497B_VITVI RecName: Full=UPF0497 membrane protein 11 >gi|157354172|emb|CAO46739.1| unnamed protein product [Vitis vinifera]	XP_002275339	8.2237e-34	87	146.362	130	114
AC139C	1	5	60s ribosomal protein	474	gi|76160933|gb|ABA40430.1|ribosomal protein L27a-like protein [Solanum tuberosum] >gi|76160998|gb|ABA40462.1| ribosomal protein L27a-like protein [Solanum tuberosum]	ABA40430	5.79439e-48	95	193.356	100	95
AC140C	1	9	histone h3	369	gi|256251568|emb|CAR63687.1|Putative protein similar to H3 histone, family 2 isoform 2 [Angiostrongylus cantonensis]	CAR63687	3.04988e-28	98	127.872	83	82
AC142C	1	5	40s ribosomal protein	386	gi|76262913|gb|ABA41527.1|cyc07 [Nicotiana tabacum]	ABA41527	4.16173e-38	100	160.614	128	128
AC145C	1	6	proteasome component c5	752	gi|17380185|sp|O82531.1|PSB1_PETHYRecName: Full=Proteasome subunit beta type-1; AltName: Full=20S proteasome alpha subunit F; AltName: Full=20S proteasome subunit beta-6 >gi|3608485|gb|AAC35983.1| proteasome beta subunit [Petunia x hybrida]	O82531	1.10566e-107	98	393.275	210	207
AC146C	1	1	set domain protein	290	gi|225455318|ref|XP_002275757.1|PREDICTED: hypothetical protein [Vitis vinifera]	XP_002275757	1.32405e-23	76	112.464	85	65
AC151C	1	9	histone h4	516	gi|260766929|gb|ACX50406.1|histone H4 [Eriobotrya japonica]	ACX50406	7.62012e-36	100	153.295	78	78
AC153C	1	5	40s ribosomal protein s8	410	gi|148807168|gb|ABR13294.1|putative 40S ribosomal protein S8 [Prunus dulcis]	ABR13294	8.36839e-47	99	189.504	116	115
AC155C	1	5	40s ribosomal protein	710	gi|146403788|gb|ABQ32300.1|putative 40S ribosomal protein S9 [Artemisia annua]	ABQ32300	1.47909e-95	99	352.829	179	178
AC160C	1	13	tabacum cdna clone 5 mrna	382	gi|254620363|dbj|FS391085.1|FS391085 normalized full-length tobAContigo cDNA library Nicotiana tabacum cDNA clone TBK01A01NGRL0051_3_F08 5', mRNA sequence.	FS391085	1.51802e-38	87	169	133	117
AC161C	1	4	glycine-rich rna-binding	712	gi|255645278|gb|ACU23136.1|unknown [Glycine max]	ACU23136	2.18148e-54	72	216.083	181	132
AC164C	1	9	histone h2a	745	gi|255647574|gb|ACU24250.1|unknown [Glycine max]	ACU24250	2.08308e-50	95	202.986	131	125
AC171C	1	13	tabacum cdna clone mrna	392	gi|190143900|gb|FG643804.1|TT-11_A19 K326 late senescent leaf library Nicotiana tabacum cDNA, mRNA sequence.	FG643804	1.36034e-178	96	634.269	384	371
AC175C	1	13	tabacum mrna	145	gi|254622799|dbj|FS410983.1|FS410983 normalized full-length tobAContigo cDNA library Nicotiana tabacum cDNA clone TBK02GR0028_3_F10 5', mRNA sequence.	FS410983	5.61224e-32	100	145.556	80	80
AC182C	1	5	40s ribosomal protein s23	728	gi|125572544|gb|EAZ14059.1|hypothetical protein OsJ_03983 [Oryza sativa Japonica Group]	EAZ14059	3.039e-59	95	232.261	147	141
AC190C	1	13	tabacum mitochondrial complete genome	451	gi|56806513|dbj|BA000042.1|Nicotiana tabacum mitochondrial DNA, complete genome	BA000042	8.31715e-169	48	601.808	336	164
AC191C	1	1	lipoxygenase	305	gi|16904543|emb|CAD10740.1|lipoxygenase [Corylus avellana]	CAD10740	8.44647e-15	87	83.1889	47	41
AC194C	1	9	histone h4	594	gi|260766929|gb|ACX50406.1|histone H4 [Eriobotrya japonica]	ACX50406	2.98779e-36	100	155.221	79	79
AC198C	1	12	unknown protein	413	gi|118484615|gb|ABK94181.1|unknown [Populus trichocarpa]	ABK94181	5.83848e-08	83	60.4622	43	36
AC200C	1	9	histone h2a	834	gi|27529852|dbj|BAC53941.1|H2A histone [Nicotiana tabacum]	BAC53941	6.55407e-38	100	161.77	103	103
AC203C	1	12	hypothetical protein	756	gi|225457608|ref|XP_002273917.1|PREDICTED: hypothetical protein [Vitis vinifera] >gi|157358588|emb|CAO66264.1| unnamed protein product [Vitis vinifera]	XP_002273917	1.829e-41	76	173.326	180	138
AC210C	1	9	histone h3	509	gi|195638846|gb|ACG38891.1|histone H3 [Zea mays]	ACG38891	2.27407e-37	100	158.303	81	81
AC231C	1	13	tabacum cdna clone mrna	374	gi|92022130|gb|EB433835.1|TL13.105F06F.060313T7 TL13 Nicotiana tabacum cDNA clone TL13.105F06, mRNA sequence.	EB433835	6.2782e-132	98	479.179	277	273
AC252C	1	12	unknown protein	445	gi|255645421|gb|ACU23206.1|unknown [Glycine max]	ACU23206	1.45966e-14	79	82.4185	54	43
AC270C	1	6	4f5 protein family protein	414	gi|255628817|gb|ACU14753.1|unknown [Glycine max]	ACU14753	1.47851e-11	88	72.4034	59	52
AC278C	1	6	ubiquitin-like protein smt3	504	gi|213868279|gb|ACJ54186.1|SUMO [Nicotiana benthamiana]	ACJ54186	4.65299e-19	100	97.4413	82	82
AC279C	1	5	60s ribosomal protein l7a	351	gi|157341311|emb|CAO49218.1|unnamed protein product [Vitis vinifera]	CAO49218	1.71421e-23	98	112.079	74	73
AC289C	1	13	tabacum cdna clone 5 mrna	211	gi|254609563|dbj|FS405424.1|FS405424 normalized full-length tobAContigo cDNA library Nicotiana tabacum cDNA clone TBK02GR0013_2_H09 5', mRNA sequence.	FS405424	4.27963e-99	100	369.174	204	204
AC292C	1	12	hypothetical protein	540	gi|255536741|ref|XP_002509437.1|conserved hypothetical protein [Ricinus communis] >gi|223549336|gb|EEF50824.1| conserved hypothetical protein [Ricinus communis]	XP_002509437	3.92503e-44	87	181.03	114	100
AC294C	1	13	tobacum leaf cdna library cdna clone mrna	381	gi|94463926|gb|EB699801.1|NecGex_414A08 Ornamental tobAContigo (LxS8) leaf cDNA library Nicotiana langsdorffii x Nicotiana sanderae cDNA clone NecGEx_Clone 414A08 similar to Ca BM062233, mRNA sequence.	EB699801	4.05094e-90	81	340.32	351	285
AC295C	1	9	histone h3	446	gi|255676736|dbj|BAH93340.1|Os06g0159750 [Oryza sativa Japonica Group]	BAH93340	3.7119e-18	98	94.3597	63	62
AC297C	1	13	tabacum cdna clone mrna	479	gi|32878192|dbj|BP135307.1|BP135307 MAT001 Nicotiana tabacum cDNA clone BY7807, mRNA sequence.	BP135307	8.23004e-113	82	416.061	255	211
AC301C	1	13	tabacum cdna clone mrna	197	gi|254612239|dbj|FS374267.1|FS374267 normalized full-length tobAContigo cDNA library Nicotiana tabacum cDNA clone TBK01A01NGRL0004_2_C05 5', mRNA sequence.	FS374267	2.48712e-95	100	356.55	197	197
AC307C	1	9	histone h2a	751	gi|27529852|dbj|BAC53941.1|H2A histone [Nicotiana tabacum]	BAC53941	3.74961e-39	100	165.622	104	104
AC314C	1	5	40s ribosomal protein s30	431	gi|115466684|ref|NP_001056941.1|Os06g0172600 [Oryza sativa (japonica cultivar-group)] >gi|226499664|ref|NP_001149323.1| LOC100282946 [Zea mays] >gi|224119458|ref|XP_002318077.1| predicted protein [Populus trichocarpa] >gi|224131468|ref|XP_002321092.1| predicted protein [Populus trichocarpa] >gi|224135953|ref|XP_002322202.1| predicted protein [Populus trichocarpa] >gi|225442365|ref|XP_002281376.1|…	NP_001056941	2.54456e-19	98	98.2117	62	61
AC315C	1	13	tabacum mrna	228	gi|123223646|gb|EH623052.1|CHO_SL023xo07f1.ab1 CHO_SL Nicotiana tabacum cDNA, mRNA sequence.	EH623052	1.25868e-93	95	351.14	225	215
AC327C	1	5	eukaryotic translation initiation factor 3 subunit-like protein	651	gi|224101041|ref|XP_002312117.1|predicted protein [Populus trichocarpa] >gi|118480981|gb|ABK92444.1| unknown [Populus trichocarpa] >gi|222851937|gb|EEE89484.1| predicted protein [Populus trichocarpa]	XP_002312117	1.02179e-41	72	173.711	92	67
AC330C	1	5	elongation factor 1-beta	693	gi|255627339|gb|ACU14014.1|unknown [Glycine max]	ACU14014	4.16364e-39	95	165.236	88	84
AC331C	1	1	3-hydroxyisobutyryl-coenzyme a hydrolase	603	gi|227204371|dbj|BAH57037.1|AT5G65940 [Arabidopsis thaliana]	BAH57037	6.31502e-21	77	104.375	76	59
AC332C	1	5	40s ribosomal protein s20	503	gi|255539715|ref|XP_002510922.1|40S ribosomal protein S20, putative [Ricinus communis] >gi|223550037|gb|EEF51524.1| 40S ribosomal protein S20, putative [Ricinus communis]	XP_002510922	5.14896e-47	97	190.274	99	97
AC333C	1	5	40s ribosomal protein	379	gi|82623419|gb|ABB87124.1|hypothetical protein [Solanum tuberosum] >gi|83284009|gb|ABC01912.1| ribosomal protein S14-like protein [Solanum tuberosum]	ABB87124	1.95336e-27	100	125.176	77	77
AC334C	1	10	calmodulin	811	gi|242047002|ref|XP_002461247.1|hypothetical protein SORBIDRAFT_02g043510 [Sorghum bicolor] >gi|241924624|gb|EER97768.1| hypothetical protein SORBIDRAFT_02g043510 [Sorghum bicolor]	XP_002461247	2.77913e-78	98	295.819	153	151
AC336C	1	6	heat shock protein 90	610	gi|38154485|gb|AAR12194.1|molecular chaperone Hsp90-2 [Nicotiana benthamiana]	AAR12194	1.46594e-89	99	332.413	171	170
AC338C	1	9	digalactosyldiacylglycerol synthase expressed	229	gi|225454079|ref|XP_002266316.1|PREDICTED: hypothetical protein [Vitis vinifera] >gi|157349660|emb|CAO39516.1| unnamed protein product [Vitis vinifera]	XP_002266316	1.84955e-09	81	65.4698	43	35
AC339C	1	4	xh xs domain-containing protein xs zinc finger domain-containing protein	249	gi|225446269|ref|XP_002267670.1|PREDICTED: hypothetical protein [Vitis vinifera] >gi|157357489|emb|CAO64047.1| unnamed protein product [Vitis vinifera]	XP_002267670	7.31344e-19	89	96.6709	56	50
AC341C	1	13	early senescent leaf library tabacum mrna	453	gi|190145502|gb|FG643065.1|TT-39_B04 K326 early senescent leaf library Nicotiana tabacum cDNA, mRNA sequence.	FG643065	1.30743e-179	91	637.875	428	393
AC342C	1	12	ac1147-like protein	662	gi|242009491|ref|XP_002425519.1|conserved hypothetical protein [Pediculus humanus corporis] >gi|212509374|gb|EEB12781.1| conserved hypothetical protein [Pediculus humanus corporis]	XP_002425519	2.61665e-24	70	115.931	104	73
AC348C	1	12	unnamed protein product	461	gi|157342274|emb|CAO64387.1|unnamed protein product [Vitis vinifera]	CAO64387	2.86393e-31	85	137.887	94	80
AC349C	1	13	tabacum cdna 5 mrna	339	gi|254658153|dbj|FS427079.1|FS427079 normalized full-length tobAContigo cDNA library Nicotiana tabacum cDNA clone TBK02GR0072_4_E09 5', mRNA sequence.	FS427079	1.61018e-170	99	607.218	339	338
AC352C	1	4	high mobility group family	527	gi|79318295|ref|NP_001031075.1|HMGB3 (HIGH MOBILITY GROUP B 3); DNA binding / chromatin binding / structural constituent of chromatin / transcription factor [Arabidopsis thaliana]	NP_001031075	3.9031e-14	63	73.559	55	35
AC356C	1	4	translationally controlled tumor protein	554	gi|115502466|sp|P43349.2|TCTP_SOLTURecName: Full=Translationally-controlled tumor protein homolog; Short=TCTP; AltName: Full=p23 >gi|77416983|gb|ABA81887.1| P23 tumor protein-like [Solanum tuberosum] >gi|78191404|gb|ABB29923.1| P23 tumor protein-like [Solanum tuberosum] >gi|82623407|gb|ABB87118.1| P23 tumor protein-like [Solanum tuberosum]	P43349	2.72084e-67	95	258.07	157	150
AC358C	1	9	histone h4	455	gi|260766929|gb|ACX50406.1|histone H4 [Eriobotrya japonica]	ACX50406	1.74885e-36	100	155.221	79	79
AC360C	1	1	acyl-COA-binding protein	465	gi|3334112|sp|O04066.1|ACBP_RICCORecName: Full=Acyl-CoA-binding protein; Short=ACBP >gi|1938236|emb|CAA70200.1| acyl-CoA-binding protein [Ricinus communis]	O04066	8.79636e-36	96	152.91	81	78
AC364C	1	5	40s ribosomal protein s5	734	gi|40748265|gb|AAR89617.1|40S ribosomal protein S5 [Capsicum annuum]	AAR89617	5.80945e-74	99	281.182	169	168
AC369C	1	4	putative exonuclease	871	gi|225456102|ref|XP_002278082.1|PREDICTED: hypothetical protein [Vitis vinifera]	XP_002278082	2.50336e-67	72	259.61	277	201
AC370C	1	13	tabacum cdna 3 mrna	612	gi|156698124|emb|AM824170.1|AM824170 seedling library, SL Nicotiana tabacum cDNA clone nt002001069, mRNA sequence.	AM824170	0	99	975.105	545	544
AC373C	1	13	tabacum cdna clone mrna	452	gi|32879171|dbj|BP136286.1|BP136286 MAT001 Nicotiana tabacum cDNA clone BY8874, mRNA sequence.	BP136286	0	96	708.207	448	434
AC378C	1	13	tabacum cdna clone 5 mrna	195	gi|254652498|dbj|FS426510.1|FS426510 normalized full-length tobAContigo cDNA library Nicotiana tabacum cDNA clone TBK02GR0071_2_D01 5', mRNA sequence.	FS426510	1.88863e-90	100	340.32	188	188

## Sheet: B Unigenes
Sequence ID	EST Number	Classification	Sequence desc.	Length	Hit desc.	Hit ACC	E-Value	Similarity	Score	Alignment length	Positives
BCC01	62	2	NADH dehydrogenase subunit 7	779	gi|162279924|ref|NP_064055.2|NADH dehydrogenase subunit 7 [Beta vulgaris subsp. vulgaris] >gi|87248044|gb|ABD36076.1| NADH dehydrogenase subunit 7 [Beta vulgaris subsp. vulgaris] >gi|148491428|dbj|BAA99447.2| NADH dehydrogenase subunit 7 [Beta vulgaris subsp. vulgaris]	NP_064055	1.72132e-58	99	229.95	114	113
BCC02	30	13	---NA---	336
BCC03	24	13	tabacum cdna 3 mrna	783	gi|224705690|gb|FG626245.1|TOBESTR058B03 TOBEST cDNA library 1 Nicotiana tabacum cDNA 5', mRNA sequence.	FG626245	1.68655e-73	100	286.219	158	158
BCC04	20	12	hypothetical protein	323	gi|255567049|ref|XP_002524507.1|hypothetical protein RCOM_0224470 [Ricinus communis] >gi|223536295|gb|EEF37947.1| hypothetical protein RCOM_0224470 [Ricinus communis]	XP_002524507	1.4632e-06	71	55.8398	38	27
BCC05	16	11	pathogenesis-related protein 10	391	gi|62751099|dbj|BAD95797.1|similar to pathogenesis-related protein STH-2 [Solanum lycopersicum]	BAD95797	5.61819e-11	89	70.4774	39	35
BCC06	15	13	cacao cdna clone mrna	711	gi|212149227|emb|CU503631.1|CU503631 OVUL1_7M_KZ0ACAK Theobroma cacao cDNA clone KZ0ACAK4YO14FM1, mRNA sequence.	CU503631	9.01552e-45	100	190.64	105	105
BCC07	11	13	tabacum cdna clone mrna	559	gi|156688585|emb|AM836152.1|AM836152 seedling library, SL Nicotiana tabacum cDNA clone nt002325012, mRNA sequence.	AM836152	0	100	892.15	494	494
BCC08	9	12	unknown protein	519	gi|255647586|gb|ACU24256.1|unknown [Glycine max]	ACU24256	1.02206e-19	97	99.7525	48	47
BCC09	9	1	acyl-COA-binding protein	429	gi|225427492|ref|XP_002263421.1|PREDICTED: similar to Os03g0576600 [Vitis vinifera]	XP_002263421	3.1033e-25	98	117.857	61	60
BCC10	8	7	eca1 protein	463	gi|225438462|ref|XP_002275198.1|PREDICTED: hypothetical protein [Vitis vinifera] >gi|157344987|emb|CAO71715.1| unnamed protein product [Vitis vinifera]	XP_002275198	1.15765e-27	71	125.946	108	77
BCC11	8	9	histone h3	442	gi|195606516|gb|ACG25088.1|histone H3 [Zea mays]	ACG25088	1.67101e-26	92	122.094	89	82
BCC12	7	1	embryo abundant SAM methyltransferase	667	gi|224090001|ref|XP_002308901.1|predicted protein [Populus trichocarpa] >gi|222854877|gb|EEE92424.1| predicted protein [Populus trichocarpa]	XP_002308901	4.3528e-75	82	284.648	182	151
BCC13	7	7	sugar transport protein 8	960	gi|225432608|ref|XP_002277946.1|PREDICTED: hypothetical protein, partial [Vitis vinifera]	XP_002277946	1.61898e-73	84	280.411	245	208
BCC14	6	13	lycopersicum cdna clone 5 mrna	593	gi|62932424|dbj|BW690013.1|BW690013 Lycopersicon esculentum cv. Micro-Tom fruit Solanum lycopersicum cDNA clone FC17BD02 5', mRNA sequence.	BW690013	5.3721e-53	75	217.691	317	240
BCC15	5	13	tabacum cdna clone 5 mrna	322	gi|254661443|dbj|FS398978.1|FS398978 normalized full-length tobacco cDNA library Nicotiana tabacum cDNA clone TBK01A01NGRL0073_2_H08 5', mRNA sequence.	FS398978	2.11302e-162	100	580.168	321	321
BCC16	4	13	tabacum cdna 5 mrna	404	gi|254607751|dbj|FS395950.1|FS395950 normalized full-length tobacco cDNA library Nicotiana tabacum cDNA clone TBK01A01NGRL0065_1_B11 5', mRNA sequence.	FS395950	3.78969e-78	87	300.646	250	218
BCC17	4	13	tabacum cdna clone mrna	224	gi|224705385|gb|FG623980.1|TOBESTR032A07 TOBEST cDNA library 1 Nicotiana tabacum cDNA 5', mRNA sequence.	FG623980	2.54084e-102	97	379.994	223	218
BCC18	4	11	glutathione s-transferase parA	643	gi|114208|sp|P25317.1|GSTXA_TOBACRecName: Full=Probable glutathione S-transferase parA; AltName: Full=Auxin-regulated protein parA; AltName: Full=STR246C protein >gi|170283|gb|AAA67894.1| par peptide >gi|530740|emb|CAA56790.1| STR246C [Nicotiana tabacum]	P25317	4.84899e-73	96	277.715	147	142
BCC19	4	1	nucleoside diphosphate kinase	348	gi|75283426|sp|Q56E62.1|NDK1_TOBACRecName: Full=Nucleoside diphosphate kinase 1; AltName: Full=Nucleoside diphosphate kinase I; Short=NDP kinase I; Short=NDPK I; Short=NDK I >gi|62114996|gb|AAX63738.1| nucleoside diphosphate kinase [Nicotiana tabacum]	Q56E62	7.49931e-11	100	70.0922	89	89
BCC20	4	9	putative glucosyltransferase	482	gi|19743740|gb|AAL92461.1|putative glucosyltransferase [Lycopersicon esculentum]	AAL92461	3.49164e-37	81	157.532	137	111
BCC21	4	12	hypothetical protein	587	gi|224122946|ref|XP_002330403.1|predicted protein [Populus trichocarpa] >gi|222871788|gb|EEF08919.1| predicted protein [Populus trichocarpa]	XP_002330403	1.50928e-22	54	99.7525	74	40
BCC22	4	9	histone h2a	480	gi|6009909|dbj|BAA85117.1|histone H2A-like protein [Solanum melongena]	BAA85117	3.06593e-25	96	117.857	61	59
BCC23	3	12	hypothetical protein	495	gi|225442509|ref|XP_002284032.1|PREDICTED: hypothetical protein [Vitis vinifera]	XP_002284032	2.70627e-21	66	104.76	106	71
BCC24	3	12	hypothetical protein	488	gi|225442509|ref|XP_002284032.1|PREDICTED: hypothetical protein [Vitis vinifera]	XP_002284032	2.101e-21	63	105.145	113	72
BCC25	3	11	defender against cell death 1	363	gi|13548685|dbj|BAB40808.1|homolog of defender against apoptotic death 1 homolog [Nicotiana suaveolens x Nicotiana tabacum]	BAB40808	1.05947e-17	95	92.8189	48	46
BCC26	3	6	cyclophilin	491	gi|169930141|gb|ACB05668.1|cyclophilin [Capsicum annuum]	ACB05668	7.63301e-48	98	192.971	93	92
BCC27	3	9	histone h3.3b isoform 2	395	gi|198433034|ref|XP_002131754.1|PREDICTED: similar to Histone H3.3B CG8989-PA isoform 2 [Ciona intestinalis] >gi|198433036|ref|XP_002131734.1| PREDICTED: similar to Histone H3.3B CG8989-PA isoform 1 [Ciona intestinalis]	XP_002131754	7.28858e-22	98	106.686	72	71
BCC28	3	11	pollen allergen	551	gi|255553173|ref|XP_002517629.1|conserved hypothetical protein [Ricinus communis] >gi|223543261|gb|EEF44793.1| conserved hypothetical protein [Ricinus communis]	XP_002517629	5.2883e-15	69	84.3445	66	46
BCC29	3	1	acyl-COA-binding protein	359	gi|225427492|ref|XP_002263421.1|PREDICTED: similar to Os03g0576600 [Vitis vinifera]	XP_002263421	1.39141e-25	98	119.013	61	60
BCC30	3	5	60s ribosomal protein L35a	697	gi|255626245|gb|ACU13467.1|unknown [Glycine max]	ACU13467	1.00568e-24	94	117.472	58	55
BCC31	2	12	hypothetical protein	373	gi|237702460|ref|ZP_04532941.1|conserved hypothetical protein [Escherichia sp. 3_2_53FAA] >gi|226903374|gb|EEH89633.1| conserved hypothetical protein [Escherichia sp. 3_2_53FAA]	ZP_04532941	3.73071e-10	67	67.781	56	38
BCC32	2	13	tabacum cdna clone mrna	283	gi|92020025|gb|EB431770.1|KL5B.114O17F.060217T7 KL5B Nicotiana tabacum cDNA clone KL5B.114O17, mRNA sequence.	EB431770	2.72847e-141	100	509.836	282	282
BCC33	2	13	tabacum mrna	304	gi|123224877|gb|EH623820.1|CHO_SL016xf20f1.ab1 CHO_SL Nicotiana tabacum cDNA, mRNA sequence.	EH623820	1.85655e-137	99	497.213	278	277
BCC34	2	5	60s ribosomal protein L29	288	gi|12231298|gb|AAG49033.1|ripening regulated protein DDTFR19 [Lycopersicon esculentum]	AAG49033	4.56127e-16	100	87.4261	39	39
BCC35	2	12	hypothetical protein	754	gi|147860018|emb|CAN81050.1|hypothetical protein [Vitis vinifera]	CAN81050	1.07408e-09	54	67.781	113	62
BCC36	2	9	histone h4	359	gi|260766929|gb|ACX50406.1|histone H4 [Eriobotrya japonica]	ACX50406	2.70921e-29	100	131.339	67	67
BCC37	2	9	histone h3	438	gi|156382552|ref|XP_001632617.1|predicted protein [Nematostella vectensis] >gi|156219675|gb|EDO40554.1| predicted protein [Nematostella vectensis]	XP_001632617	1.62444e-26	96	122.094	83	80
BCC38	2	13	---NA---	128
BCC39	2	3	cell growth defect factor 2	480	gi|225458069|ref|XP_002280550.1|PREDICTED: hypothetical protein [Vitis vinifera]	XP_002280550	6.60024e-28	85	126.716	112	96
BCC40	2	13	tabacum cdna clone mrna	318	gi|156687777|emb|AM834148.1|AM834148 seedling library, SL Nicotiana tabacum cDNA clone nt002270045, mRNA sequence.	AM834148	3.30457e-147	97	529.673	316	307
BCC41	2	5	40s ribosomal protein s19	432	gi|82623403|gb|ABB87116.1|40S ribosomal protein S19-like [Solanum tuberosum]	ABB87116	3.90327e-28	96	127.487	88	85
BCC42	2	4	DNA-directed RNA polymerase II	417	gi|255562011|ref|XP_002522014.1|DNA-directed RNA polymerase II, putative [Ricinus communis] >gi|223538818|gb|EEF40418.1| DNA-directed RNA polymerase II, putative [Ricinus communis]	XP_002522014	1.67361e-26	91	122.094	70	64
BCC43	2	1	nucleoside diphosphate kinase	361	gi|75283426|sp|Q56E62.1|NDK1_TOBACRecName: Full=Nucleoside diphosphate kinase 1; AltName: Full=Nucleoside diphosphate kinase I; Short=NDP kinase I; Short=NDPK I; Short=NDK I >gi|62114996|gb|AAX63738.1| nucleoside diphosphate kinase [Nicotiana tabacum]	Q56E62	1.21416e-21	100	105.916	49	49
BCC44	2	12	hypothetical protein	289	gi|255584027|ref|XP_002532758.1|conserved hypothetical protein [Ricinus communis] >gi|223527487|gb|EEF29615.1| conserved hypothetical protein [Ricinus communis]	XP_002532758	1.73328e-15	95	85.5001	44	42
BCC45	2	13	tabacum cdna clone mrna	242	gi|52834656|dbj|BP530929.1|BP530929 MAT005 Nicotiana tabacum cDNA clone BY23194, mRNA sequence.	BP530929	4.40768e-106	96	392.617	243	235
BCC46	2	13	---NA---	611
BCC47	2	9	histone h3	402	gi|225719650|gb|ACO15671.1|Histone H3 [Caligus clemensi]	ACO15671	7.43296e-27	98	123.25	81	80
BCC48	2	13	tabacum cdna clone mrna	462	gi|254639355|dbj|FS407739.1|FS407739 normalized full-length tobacco cDNA library Nicotiana tabacum cDNA clone TBK02GR0019_3_H07 5', mRNA sequence.	FS407739	2.26166e-170	99	607.218	359	356
BC007C	1	13	tabacum mrna	226	gi|123223169|gb|EH622799.1|CHO_SL020xk09f1.ab1 CHO_SL Nicotiana tabacum cDNA, mRNA sequence.	EH622799	3.569e-94	91	352.943	238	218
BC008C	1	1	aspartate aminotransferase	384	gi|224143559|ref|XP_002324997.1|predicted protein [Populus trichocarpa] >gi|118488006|gb|ABK95824.1| unknown [Populus trichocarpa] >gi|222866431|gb|EEF03562.1| predicted protein [Populus trichocarpa]	XP_002324997	3.20134e-22	98	107.842	54	53
BC010C	1	13	tabacum mrna	195	gi|47513026|gb|CN748029.1|SAL_US003xi21r1.ab1 SAL_US N.Bentheme Nicotiana benthamiana cDNA 3', mRNA sequence.	CN748029	9.80067e-50	84	205.067	193	164
BC011C	1	1	acyl carrier protein	607	gi|4457219|gb|AAD21198.1|acyl carrier protein [Capsicum chinense]	AAD21198	1.11997e-49	90	199.904	119	108
BC016C	1	13	tabacum cdna clone mrna	199	gi|225697487|gb|GO344194.1|CB_NPSSHcDNA_66 CB_NPSSHcDNA Library Nicotiana tabacum cDNA clone NP66 similar to partial mRNA for hypothetical protein, mRNA sequence.	GO344194	2.0666e-96	100	360.157	199	199
BC017C	1	2	cytochrome-c oxidase electron carrier	482	gi|255626819|gb|ACU13754.1|unknown [Glycine max]	ACU13754	6.84604e-17	92	90.1225	67	62
BC021C	1	13	tabacum cdna clone 5 mrna	271	gi|254647297|dbj|FS437748.1|FS437748 normalized full-length tobacco cDNA library Nicotiana tabacum cDNA clone TBK02GR0102_2_G01 5', mRNA sequence.	FS437748	4.6996e-119	98	435.898	262	259
BC022C	1	5	40s ribosomal protein	582	gi|1173234|sp|P46301.1|RS25_SOLLCRecName: Full=40S ribosomal protein S25 >gi|435679|emb|CAA54132.1| ribosomal protein S25 [Solanum lycopersicum] >gi|1584836|prf||2123431A ribosomal protein S25	P46301	2.5138e-32	100	142.124	74	74
BC026C	1	12	hypothetical protein	562	gi|225464156|ref|XP_002268158.1|PREDICTED: hypothetical protein, partial [Vitis vinifera] >gi|157357372|emb|CAO63900.1| unnamed protein product [Vitis vinifera]	XP_002268158	4.63397e-25	89	117.857	93	83
BC030C	1	13	tabacum cdna clone mrna	313	gi|254640570|dbj|FS392204.1|FS392204 normalized full-length tobacco cDNA library Nicotiana tabacum cDNA clone TBK01A01NGRL0054_3_G02 5', mRNA sequence.	FS392204	6.26661e-150	99	538.69	306	303
BC032C	1	3	3-5 exonuclease nucleic acid binding protein	559	gi|225450557|ref|XP_002277523.1|PREDICTED: hypothetical protein [Vitis vinifera]	XP_002277523	5.37653e-26	61	120.939	168	103
BC033C	1	13	tabacum cdna 3 mrna	399	gi|190808559|gb|FG161536.1|AGN_RNC018xb11r1.ab1 AGN_RNC Nicotiana tabacum cDNA 3', mRNA sequence.	FG161536	3.48586e-167	99	596.398	335	334
BC034C	1	5	60s ribosomal protein l37a	135	gi|255552928|ref|XP_002517507.1|60S ribosomal protein L37a, putative [Ricinus communis] >gi|223543518|gb|EEF45049.1| 60S ribosomal protein L37a, putative [Ricinus communis]	XP_002517507	6.1218e-16	73	73.9442	34	25
BC037C	1	13	torvum cdna clone 5 mrna	525	gi|261635387|dbj|FS113528.1|FS113528 library TVR Solanum torvum cDNA clone TVR15M07 5', mRNA sequence.	FS113528	1.53263e-179	62	637.875	394	248
BC039C	1	13	tabacum cdna clone 5 mrna	408	gi|254610155|dbj|FS410296.1|FS410296 normalized full-length tobacco cDNA library Nicotiana tabacum cDNA clone TBK02GR0026_4_A09 5', mRNA sequence.	FS410296	0	99	679.353	397	395
BC054C	1	13	tabacum cdna 5 mrna	177	gi|224699835|gb|FG624903.1|TOBESTR042E07 TOBEST cDNA library 1 Nicotiana tabacum cDNA 5', mRNA sequence.	FG624903	2.66521e-37	87	163.589	141	123
BC056C	1	2	dihydrolipoamide dehydrogenase precursor	329	gi|10444388|gb|AAG17888.1|dihydrolipoamide dehydrogenase precursor [Solanum tuberosum]	AAG17888	2.23006e-23	97	111.694	73	71
BC058C	1	13	tabacum mrna	265	gi|190139970|gb|FG635166.1|TT-11_C03 tobacco leaf library Nicotiana tabacum cDNA, mRNA sequence.	FG635166	1.60445e-42	81	181.623	193	157
BC059C	1	13	---NA---	274
BC061C	1	12	unknown protein	278	gi|255629121|gb|ACU14905.1|unknown [Glycine max]	ACU14905	1.58702e-13	94	78.9518	38	36
BC066C	1	13	tabacum mrna	181	gi|254654815|dbj|FS393488.1|FS393488 normalized full-length tobacco cDNA library Nicotiana tabacum cDNA clone TBK01A01NGRL0058_1_H11 5', mRNA sequence.	FS393488	1.08822e-86	100	327.696	181	181
BC070C	1	12	hypothetical protein	390	gi|224117962|ref|XP_002317699.1|predicted protein [Populus trichocarpa] >gi|222858372|gb|EEE95919.1| predicted protein [Populus trichocarpa]	XP_002317699	1.21228e-05	58	52.7582	87	51
BC071C	1	9	putative glucosyltransferase	239	gi|19743740|gb|AAL92461.1|putative glucosyltransferase [Lycopersicon esculentum]	AAL92461	9.40214e-06	91	53.1434	72	66
BC072C	1	13	tabacum mrna	346	gi|52836741|dbj|BP533014.1|BP533014 MAT005 Nicotiana tabacum cDNA clone BY29065, mRNA sequence.	BP533014	2.00854e-150	100	540.494	299	299
BC080C	1	6	ubiquitin-conjugating enzyme e2	347	gi|255629335|gb|ACU15012.1|unknown [Glycine max]	ACU15012	1.67326e-18	97	95.5153	47	46
BC086C	1	13	---NA---	300
BC091C	1	5	60s ribosomal protein	408	gi|76160933|gb|ABA40430.1|ribosomal protein L27a-like protein [Solanum tuberosum] >gi|76160998|gb|ABA40462.1| ribosomal protein L27a-like protein [Solanum tuberosum]	ABA40430	4.4373e-48	95	193.741	100	95
BC098C	1	13	tabacum cdna clone mrna	307	gi|92038055|gb|EB449760.1|KT7C.104M09F.051219T7 KT7 Nicotiana tabacum cDNA clone KT7C.104M09, mRNA sequence.	EB449760	2.60712e-148	99	533.28	298	297
BC101C	1	10	protein tyrosine phosphatase-like protein	364	gi|224097190|ref|XP_002310869.1|predicted protein [Populus trichocarpa] >gi|118481735|gb|ABK92807.1| unknown [Populus trichocarpa] >gi|222853772|gb|EEE91319.1| predicted protein [Populus trichocarpa]	XP_002310869	1.33403e-28	91	129.028	70	64
BC103C	1	6	chaperonin containing t-complex protein zeta	465	gi|90657661|gb|ABD96959.1|hypothetical protein [Cleome spinosa]	ABD96959	2.29346e-68	96	261.151	155	150
BC104C	1	8	charged multivesicular body protein	805	gi|255628255|gb|ACU14472.1|unknown [Glycine max]	ACU14472	1.83247e-82	93	309.686	212	198
BC105C	1	13	tabacum cdna 3 mrna	550	gi|190754072|gb|FG171279.1|AGN_RNC101xe02r1.ab1 AGN_RNC Nicotiana tabacum cDNA 3', mRNA sequence.	FG171279	4.32628e-155	90	556.724	402	365
BC106C	1	6	ubiquitin-like protein smt3	437	gi|213868279|gb|ACJ54186.1|SUMO [Nicotiana benthamiana]	ACJ54186	5.40593e-38	97	160.229	81	79
BC107C	1	13	---NA---	211
BC117C	1	6	fk506-binding protein 2-1 precursor	503	gi|225469328|ref|XP_002271056.1|PREDICTED: hypothetical protein [Vitis vinifera] >gi|157329152|emb|CAO24578.1| unnamed protein product [Vitis vinifera]	XP_002271056	1.89512e-41	89	171.785	97	87
BC120C	1	9	histone h3	394	gi|262107961|gb|EEY66013.1|histone H3 [Phytophthora infestans T30-4] >gi|262111388|gb|EEY69440.1| histone, putative [Phytophthora infestans T30-4]	EEY66013	7.2822e-22	97	106.686	72	70
BC121C	1	13	tabacum mrna	463	gi|32877986|dbj|BP135101.1|BP135101 MAT001 Nicotiana tabacum cDNA clone BY7574, mRNA sequence.	BP135101	0	99	810.999	463	459
BC137C	1	11	pathogenesis-related protein 10	289	gi|51317936|gb|AAU00066.1|pathogenesis-related protein 10 [Solanum virginianum]	AAU00066	2.94284e-31	91	137.887	93	85
BC140C	1	12	unknown protein	420	gi|83283997|gb|ABC01906.1|unknown [Solanum tuberosum]	ABC01906	2.5995e-36	79	132.88	72	57
BC146C	1	6	ubiquitin extension protein	325	gi|57791555|gb|AAW56553.1|ubiquitin/s27a 40s ribosomal protein [Nicotiana benthamiana]	AAW56553	6.12437e-05	100	50.447	54	54
BC155C	1	9	histone h3	242	gi|195606516|gb|ACG25088.1|histone H3 [Zea mays]	ACG25088	1.10683e-06	95	56.225	42	40
BC160C	1	9	histone h4	503	gi|116780133|gb|ABK21562.1|unknown [Picea sitchensis] >gi|116789564|gb|ABK25293.1| unknown [Picea sitchensis] >gi|117307343|dbj|BAF36442.1| histone H4 [Nicotiana tabacum] >gi|148909853|gb|ABR18013.1| unknown [Picea sitchensis] >gi|224287045|gb|ACN41223.1| unknown [Picea sitchensis]	ABK21562	6.97518e-36	100	153.295	78	78
BC175C	1	5	40s ribosomal protein s28	353	gi|255559537|ref|XP_002520788.1|ribosomal protein S28, putative [Ricinus communis] >gi|255581574|ref|XP_002531592.1| ribosomal protein S28, putative [Ricinus communis] >gi|223528788|gb|EEF30795.1| ribosomal protein S28, putative [Ricinus communis] >gi|223539919|gb|EEF41497.1| ribosomal protein S28, putative [Ricinus communis]	XP_002520788	1.27424e-10	97	69.3218	35	34
BC181C	1	13	tabacum cdna 5 mrna	449	gi|224703562|gb|FG628914.1|TOBESTR090B03 TOBEST cDNA library 1 Nicotiana tabacum cDNA 5', mRNA sequence.	FG628914	3.48089e-136	97	493.606	293	285
BC184C	1	13	tabacum cdna 3 mrna	460	gi|190143952|gb|FG644171.1|TT-18_E03 K326 late senescent leaf library Nicotiana tabacum cDNA, mRNA sequence.	FG644171	0	99	814.606	459	456
BC190C	1	1	lipoxygenase expressed	283	gi|225432618|ref|XP_002278007.1|PREDICTED: hypothetical protein [Vitis vinifera] >gi|157336461|emb|CAO71146.1| unnamed protein product [Vitis vinifera]	XP_002278007	2.44536e-18	80	64.3142	35	28
BC192C	1	1	lipoxygenase	539	gi|1407705|gb|AAB67865.1|lipoxygenase [Solanum tuberosum]	AAB67865	2.19607e-23	86	112.079	123	107
BC195C	1	6	polyubiquitin	450	gi|90655082|gb|ABD96088.1|polyubiquitin [Malus x domestica]	ABD96088	2.89535e-39	86	164.466	83	72
BC198C	1	9	histone 2	386	gi|225436841|ref|XP_002271469.1|PREDICTED: hypothetical protein [Vitis vinifera] >gi|147855438|emb|CAN79609.1| hypothetical protein [Vitis vinifera] >gi|157347854|emb|CAO22441.1| unnamed protein product [Vitis vinifera]	XP_002271469	1.53888e-16	95	88.9669	47	45
BC215C	1	13	---NA---	213
BC229C	1	13	tabacum cdna clone mrna	628	gi|156661654|emb|AM835321.1|AM835321 seedling library, SL Nicotiana tabacum cDNA clone nt002096058, mRNA sequence.	AM835321	5.31826e-85	100	324.089	179	179
BC233C	1	13	---NA---	551
BC246C	1	4	helicase-like transcription factor-like protein	357	gi|225440123|ref|XP_002277489.1|PREDICTED: similar to SNF2 domain-containing protein / helicase domain-containing protein / RING finger domain-containing protein [Vitis vinifera]	XP_002277489	5.83231e-32	83	140.198	99	83
BC251C	1	13	---NA---	375
BC253C	1	13	tabacum cdna 5 mrna	235	gi|190793564|gb|FG134459.1|AGN_ELP014xn07f1.ab1 AGN_ELP Nicotiana tabacum cDNA 5', mRNA sequence.	FG134459	3.06423e-114	99	419.668	235	234
BC269C	1	13	tabacum mrna	302	gi|224704461|gb|FG628957.1|TOBESTR090F01 TOBEST cDNA library 1 Nicotiana tabacum cDNA 5', mRNA sequence.	FG628957	2.5592e-148	99	533.28	300	299
BC280C	1	13	tabacum cdna 3 mrna	185	gi|190880740|gb|FG192887.1|AGN_PNL219cr1_g9.trimmed.seq AGN_PNL Nicotiana tabacum cDNA 3', mRNA sequence.	FG192887	1.0488e-42	89	181.623	103	92
BC289C	1	5	60s ribosomal protein	567	gi|76161008|gb|ABA40467.1|glycoprotein-like protein [Solanum tuberosum]	ABA40467	4.20926e-50	99	201.06	123	122
BC293C	1	12	hypothetical protein	275	gi|255539785|ref|XP_002510957.1|conserved hypothetical protein [Ricinus communis] >gi|223550072|gb|EEF51559.1| conserved hypothetical protein [Ricinus communis]	XP_002510957	3.42078e-24	92	114.39	91	84
BC299C	1	12	hypothetical protein	301	gi|224082728|ref|XP_002306815.1|predicted protein [Populus trichocarpa] >gi|222856264|gb|EEE93811.1| predicted protein [Populus trichocarpa]	XP_002306815	3.93235e-20	98	100.908	55	54
BC303C	1	2	ATP synthase D chain	529	gi|48209968|gb|AAT40531.1|ATP synthase D chain, mitochondrial, putative [Solanum demissum]	AAT40531	1.83567e-59	98	231.876	137	135
BC306C	1	13	tabacum cdna clone mrna	345	gi|92020025|gb|EB431770.1|KL5B.114O17F.060217T7 KL5B Nicotiana tabacum cDNA clone KL5B.114O17, mRNA sequence.	EB431770	1.10634e-172	99	614.432	343	342
BC309C	1	13	tabacum cdna 3 mrna	364	gi|190782208|gb|FG183143.1|AGN_PNL206br1_b6.trimmed.seq AGN_PNL Nicotiana tabacum cDNA 3', mRNA sequence.	FG183143	1.02905e-179	99	637.875	356	355
BC321C	1	13	tabacum cdna 5 mrna	197	gi|224708127|gb|FG624349.1|Nicotiana tabacum cDNA clone, mRNA sequence.	FG624349	3e-34	100	152	82	82
BC327C	1	5	40s ribosomal protein s30	330	gi|255671325|dbj|BAH91917.1|Os02g0804150 [Oryza sativa Japonica Group]	BAH91917	2.54187e-19	100	98.2117	58	58
BC329C	1	13	tabacum cdna clone mrna	299	gi|92020377|gb|EB432106.1|KL5B.116F12F.060217T7 KL5B Nicotiana tabacum cDNA clone KL5B.116F12, mRNA sequence.	EB432106	8.88278e-148	99	531.477	297	296
BC332C	1	11	disease resistance response	639	gi|224105209|ref|XP_002313728.1|predicted protein [Populus trichocarpa] >gi|222850136|gb|EEE87683.1| predicted protein [Populus trichocarpa]	XP_002313728	5.69013e-58	79	227.639	165	131
BC335C	1	1	HDDC2 protein metal-dependent phosphohydrolase hd domain-containing protein	708	gi|226495659|ref|NP_001148228.1|LOC100281836 [Zea mays] >gi|195616818|gb|ACG30239.1| HDDC2 protein [Zea mays] >gi|223943231|gb|ACN25699.1| unknown [Zea mays]	NP_001148228	4.5579e-12	95	75.485	141	134
BC336C	1	13	late senescent leaf library tabacum mrna	124	gi|190146501|gb|FG644521.1|TT-26_I12 K326 late senescent leaf library Nicotiana tabacum cDNA, mRNA sequence.	FG644521	1.59017e-50	99	206.87	117	116
BC345C	1	5	ribosomal protein L27a-like protein	268	gi|76160933|gb|ABA40430.1|ribosomal protein L27a-like protein [Solanum tuberosum] >gi|76160998|gb|ABA40462.1| ribosomal protein L27a-like protein [Solanum tuberosum]	ABA40430	2.73855e-13	97	78.1814	41	40
BC354C	1	13	tabacum mrna	144	gi|92020869|gb|EB432581.1|KL5B.118D12F.060217T7 KL5B Nicotiana tabacum cDNA clone KL5B.118D12, mRNA sequence.	EB432581	3.28171e-60	100	239.331	132	132
BC358C	1	13	---NA---	306
BC359C	1	1	lipoxygenase	802	gi|1407705|gb|AAB67865.1|lipoxygenase [Solanum tuberosum]	AAB67865	2.89031e-96	87	355.525	212	185
BC362C	1	10	calmodulin	576	gi|242047002|ref|XP_002461247.1|hypothetical protein SORBIDRAFT_02g043510 [Sorghum bicolor] >gi|241924624|gb|EER97768.1| hypothetical protein SORBIDRAFT_02g043510 [Sorghum bicolor]	XP_002461247	1.38791e-19	99	99.7525	136	135
BC379C	1	10	ef-hand containing protein SnRK2 calcium sensor	431	gi|228481109|gb|ACQ42253.1|SnRK2 calcium sensor [Nicotiana plumbaginifolia]	ACQ42253	1.1738e-40	100	169.088	85	85
BC384C	1	8	b12d-like protein	499	gi|225457158|ref|XP_002283743.1|PREDICTED: hypothetical protein [Vitis vinifera] >gi|157342294|emb|CAO64407.1| unnamed protein product [Vitis vinifera]	XP_002283743	5.23467e-20	96	100.523	79	76
BC387C	1	13	tabacum leaf mrna	329	gi|190138402|gb|FG634996.1|TT-29_B12 tobacco leaf library Nicotiana tabacum cDNA, mRNA sequence.	FG634996	3.02477e-40	82	174.41	169	140
BC388C	1	13	---NA---	473
BC391C	1	13	lycopersicum cdna clone 5 mrna	457	gi|62932424|dbj|BW690013.1|BW690013 Lycopersicon esculentum cv. Micro-Tom fruit Solanum lycopersicum cDNA clone FC17BD02 5', mRNA sequence.	BW690013	2.10457e-50	75	208.674	312	236
BC392C	1	13	tabacum mrna	434	gi|92029114|gb|EB440819.1|KN6B.107G10F.060106T7 KN6B Nicotiana tabacum cDNA clone KN6B.107G10, mRNA sequence.	EB440819	0	99	722.634	405	403
BC395C	1	6	cyclophilin	753	gi|56694218|gb|AAW22880.1|putative cyclophilin [Lycopersicon esculentum]	AAW22880	2.42294e-78	96	295.819	165	160
BC401C	1	11	ascorbate peroxidase	760	gi|1389654|dbj|BAA12918.1|cytosolic ascorbate peroxidase [Nicotiana tabacum]	BAA12918	6.90168e-97	100	357.451	192	192
BC406C	1	5	60s ribosomal protein l23	336	gi|32400871|gb|AAP80667.1|AF479048_1ribosomal Pr 117 [Triticum aestivum]	AAP80667	6.38514e-39	100	163.31	98	98
BC409C	1	13	tabacum cdna-aflp-fragment	364	gi|47970638|emb|AJ718870.1|Nicotiana tabacum cDNA-AFLP-fragment BSTC22-2-165, cultivar Bright Yellow 2	AJ718870	3.42849e-33	100	150.966	83	83
