# Supplementary material for: Comparative transcriptional profiling analysis of the two daughter cells from tobacco zygote reveals the transcriptome differences in the apical and basal cells
Source: BMC Plant Biol. 2010 Aug 11;10:167. doi: 10.1186/1471-2229-10-167 (PMC3095300; doi:10.1186/1471-2229-10-167)
Supplement: Additional file 3 — List of primers used for real-time PCR analysis of zygote, apical cell, basal cell, organ and tissue specific expression. [file 1471-2229-10-167-S3.XLS]

## Sheet: Sheet1
GAPDFP	5'CTGGAGAAAGAAGCTACCTACGATGAAA3'	28
GAPDRP	5'CAGACTCCTCACAGCAGCACCACTA3´	25
ACC01FP	5'CGCTGAGGCTGGGAAAGAATG 3'	21
ACC01RP	5'GGGGAATCAGCGAGCAACAGA 3'	21
ACC06FP	5'AACAATGCCCTAGATCAGA 3'	19
ACC06RP	5'GAGGGAAATAGCACAGGAT 3'	19
ACC07FP	5'GCGACTTGGTGGCCTTGGGTG 3'	21
ACC07RP	5'CCAAAGGTGCCGGAGGAAGGA 3'	21
ACC11FP	5'CCAACATCTCCACCAAGCTCAT 3'	22
ACC11RP	5'GGGATTCTTGAAACCTAGGGAGT 3'	23
ACC12FP	5'CGAAAAAGACTGCGCAGACCAA 3'	22
ACC12RP	5'CTTGGCGTCTGAACCTGCTGAA 3'	22
ACC13FP	5'TGTCCTCACCCGCCTTCTCTTC 3'	22
ACC13RP	5'GAAAAGCCAACTCATGCCCAAGA 3'	23
ACC26FP	5'GGGAAGGCTTAACAGGTTG 3'	19
ACC26RP	5'GGGACCAGTAATGGCAGAT 3'	19
ACC34FP	5'GCGTTAGAACAGCCTTCCT 3'	19
ACC34RP	5'AACAGCTCGATGGGTATTG 3'	19
ACC36FP	5'TTGAATTACAAATACTCGAACTG 3'	23
ACC36RP	5'TACTGGCATAGCAAACTGG 3'	19
ACC43FP	5'ACCAATTCCAAgATCggTAA 3'	20
ACC43RP	5'ACgCCAgAAACAgAAgCAAgA 3'	21
AC190CFP	5'GCGCGTGGAAGCCGAGATG 3'	19
AC190CRP	5'AGCCCTTCGCCCGGTTCTTC 3'	20
AC198CFP	5'CAGCAAACAACGACACGAGCAA 3'	22
AC198CRP	5'CGCGGGGACCATCATTTTGT 3'	20
AC297CFP	5'CTGCCTCTGTCTTCCATTTCTTC 3'	23
AC297CRP	5'ACTCCCCCCTAGATCCAACTTC 3'	22
AC330CFP	5'ACAGCTCTGCACGTATTCATTGA 3'	23
AC330CRP	5'GGAAAAGAAGGCAGCAGAAGC 3'	21
AC331CFP	5'GAGCGACTATCTTACCCAA 3'	19
AC331CRP	5'AGAACCAGTATGACCAGCA 3'	19
AC333CFP	5'CCCTTCTACCACCCTTTCT 3'	19
AC333CRP	5'ATCTTCTCCTTATGCTGCTAT 3'	21
AC334CFP	5'GGCAGAACCCAACCGAGGCT 3'	20
AC334CRP	5'CCCATCGCCGTCCACATCA 3'	19
AC338CFP	5'GGAAGCAGCAACCGAGCGATTT 3'	22
AC338CRP	5'CCCCCGCTGATGCATCCTC 3'	19
AC341CFP	5'TAGCAAGGTATGCCTCCAC 3'	19
AC341CRP	5'TACAAATCCACCGCACAAA 3'	19
AC349CFP	5'CCTACGGTGTTCTACATTCT 3'	20
AC349CRP	5'TTCCAGTGTTGTCCCATCT 3'	19
AC352CFP	5'AGGCGACAGGCTGGTGAAG 3'	19
AC352CRP	5'ACCCTACCGATACCCAAAAAGAT 3'	23
AC356CFP	5'GAATGGATGTCTTTGGGAGG 3'	20
AC356CRP	5'AATGCTTCTTGGGCTTCTC 3'	19
AC364CFP	5'TGGACGGAACAACGGAAAG 3'	19
AC364CRP	5'GCAAATAAATCGCCTGGTT 3'	19
AC373CFP	5'GGGCGACTTCTTGGGAATG 3'	19
AC373CRP	5'AGTGGTTGGGGAAAGGACA 3'	19
BCC02FP	5'GTTGCAGAGATGAGCTTTTTTGAC 3'	24
BCC02RP	5'CATATATTGAATACTTTTTATCGAGAATTGT 3'	31
BCC04FP	5'TGGCGAGGTGGGATGGCTAG 3'	20
BCC04RP	5'TGGCTCTTTCAAATACATGCACGTT 3'	25
BCC05FP	5'GTCAGTTTGCGTCCAGCTCGG 3'	21
BCC05RP	5'TTGGAAAGAGCACACACTCAAAACAC 3'	26
BCC07FP	5'CAGCCCTTTCTTTCTTCCCTCCA 3'	23
BCC07RP	5'TGGTGGAGAACATGAAGCAGCTG 3'	23
BCC12FP	5'TCCCAAGATGTCAATGTCCGAAAT 3'	24
BCC12RP	5'CGGTTTTCTGGCTCTCTCCATCTT 3'	24
BCC13FP	5'GGTGCACTTTTGTCCGCTGTCA 3'	22
BCC13RP	5'CAGCCCAAAGGTCCCCATGA 3'	20
BCC14FP	5'TGGCCGGATGATGCAAATAACA 3'	22
BCC14RP	5'CCTGTTTTCTGTTCTCACCCTTGCT 3'	25
BCC15FP	5'GTAACAGGCAGATGCTCAA 3'	19
BCC15RP	5'AGCCTCGAATAATATCCATAC 3'	21
BCC18FP	5'TTTGCCCATACCACCAGCTTTG 3'	22
BCC18RP	5'ACAGGAAGAAGAGTGTGGAGCGG 3'	23
BCC28FP	5'GGCCACCTGGTTGCGTAAAT 3'	20
BCC28RP	5'TTGGAGGGGTGGAGGATCAT 3'	20
BCC45FP	5'GGCAGCACCCACCAACTCA 3'	19
BCC45RP	5'GCTTTGGCGGCAACTTCAC 3'	19
BC321CBFP	5'GACACCTAGCATAACGGACAC 3'	21
BC321CBRP	5'GCACCGCTGATTCAACATA 3'	19
BC335CFP	5'CGAGCAGCACTAGAAGACA 3'	19
BC335CRP	5'GTCCAGCCCTATACACCAT 3'	19
BC336CFP	5'ACCATTAGGGCTATTTCCA 3'	19
BC336CRP	5'GCATTAGACTGATTGGCTTT 3'	20
BC379CFP	5'TGGCTCAAATAAATCCTGT 3'	19
BC379CRP	5'TGATGCTGCAATTAGAAGG 3'	19
BC388CFP	5'GTTCTTGAACAGGTGGTTG 3'	19
BC388CRP	5'ATTGTCATCGTTTCACCTC 3'	19
